# Supplementary material for: Transcriptomic profiling and analysis of differentially expressed genes in asparagus bean (Vigna unguiculata ssp. sesquipedalis) under salt stress
Source: PLoS One. 2019 Jul 12;14(7):e0219799. doi: 10.1371/journal.pone.0219799 (PMC6625716; doi:10.1371/journal.pone.0219799)
Supplement: S1 Table — (XLS) [file pone.0219799.s001.xls]

## Sheet: Sheet1
S1 Table.Statistics of raw data for the salt-induced asparagus bean transcriptome
Sample	Q30 percentage	Raw reads number	Clean reads	Base number (Gb)
A10-R-0h	0.8549	23549086	23247808	2.9
A10-R-12h	0.854	20499022	20205534	2.53
A10-R-24h	0.8588	24710014	24384092	3.05
A10-R-48h	0.8597	24743834	24424874	3.05
A10-R-6h	0.8581	24172782	23848794	2.98
A10-R-78h	0.8503	20388688	20106380	2.51
A33-R-0h	0.8543	20703330	20418590	2.55
A33-R-12h	0.8579	23728836	23409254	2.93
A33-R-24h	0.8563	19607502	19308664	2.41
A33-R-48h	0.864	23403606	23101204	2.89
A33-R-6h	0.8571	24279346	23944038	2.99
A33-R-78h	0.8672	24799034	24505680	3.06
A10-L-0h	0.9089	36868850	36470642	4.56
A10-L-12h	0.9093	38791662	38376840	4.8
A10-L-24h	0.9088	34089020	33716044	4.21
A10-L-48h	0.908	37145996	36735954	4.59
A10-L-6h	0.9101	34195726	33832398	4.23
A10-L-78h	0.9089	33426050	33055086	4.13
A33-L-0h	0.9101	35857664	35480294	4.43
A33-L-12h	0.9105	38689216	38265878	4.78
A33-L-24h	0.9056	32437474	32075400	4.01
A33-L-48h	0.9049	33574888	33211332	4.15
A33-L-6h	0.9095	36014194	35640848	4.45
A33-L-78h	0.9091	34687360	34321210	4.29
Total		700363180	692086838	86.48
Footnote:	R, root	L, leaf
