# Supplementary material for: Transcriptomic profiling and analysis of differentially expressed genes in asparagus bean (Vigna unguiculata ssp. sesquipedalis) under salt stress
Source: PLoS One. 2019 Jul 12;14(7):e0219799. doi: 10.1371/journal.pone.0219799 (PMC6625716; doi:10.1371/journal.pone.0219799)
Supplement: S2 Table — (XLS) [file pone.0219799.s002.xls]

## Sheet: Sheet1
S2 Table. Statistical summary of sequencing and assembly results.
Length of unigenes (bp)	Number of unigenes	Percentage
1-300	35520	0.2932
300-400	17779	0.1468
400-500	12023	0.0993
500-600	8664	0.0715
600-700	6484	0.0535
700-800	4912	0.0406
800-900	3941	0.0325
900-1000	3379	0.0279
1000-1100	2828	0.0233
1100-1200	2344	0.0194
1200-1300	2077	0.0171
1300-1400	1924	0.0159
1400-1500	1698	0.014
1500-1600	1516	0.0125
1600-1700	1450	0.012
1700-1800	1303	0.0108
1800-1900	1169	0.0097
1900-2000	1112	0.0092
2000-2100	971	0.008
2100-2200	886	0.0073
2200-2300	835	0.0069
2300-2400	777	0.0064
2400-2500	713	0.0059
2500-2600	619	0.0051
2600-2700	528	0.0044
2700-2800	526	0.0043
2800-2900	475	0.0039
2900-3000	425	0.0035
>=3000	4256	0.0351
