# Supplementary material for: Transcriptomic profiling and analysis of differentially expressed genes in asparagus bean (Vigna unguiculata ssp. sesquipedalis) under salt stress
Source: PLoS One. 2019 Jul 12;14(7):e0219799. doi: 10.1371/journal.pone.0219799 (PMC6625716; doi:10.1371/journal.pone.0219799)
Supplement: S3 Table — (XLS) [file pone.0219799.s003.xls]

## Sheet: Sheet1
S3 Table. The COG classification for all the unigenes
Code	COG function	Number
A	RNA processing and modification	783
B	Chromatin structure and dynamics	290
C	Energy production and conversion	1412
D	Cell cycle control, cell division, chromosome partitioning	506
E	Amino acid transport and metabolism	1024
F	Nucleotide transport and metabolism	264
G	Carbohydrate transport and metabolism	1500
H	Coenzyme transport and metabolism	251
I	Lipid transport and metabolism	967
J	Translation, ribosomal structure and biogenesis	2573
K	Transcription	1209
L	Replication, recombination and repair	468
M	Cell wall/membrane/envelope biogenesis	318
N	Cell motility	24
O	Posttranslational modification, protein turnover, chaperones	2872
P	Inorganic ion transport and metabolism	731
Q	Secondary metabolites biosynthesis, transport and catabolism	1095
R	General function prediction only	5681
S	Function unknown	1005
T	Signal transduction mechanisms	2479
U	Intracellular trafficking, secretion, and vesicular transport	1132
V	Defense mechanisms	181
W	Extracellular structures	106
Y	Nuclear structure	67
Z	Cytoskeleton	856
Total		27794
