# Supplementary material for: Transcriptomic profiling and analysis of differentially expressed genes in asparagus bean (Vigna unguiculata ssp. sesquipedalis) under salt stress
Source: PLoS One. 2019 Jul 12;14(7):e0219799. doi: 10.1371/journal.pone.0219799 (PMC6625716; doi:10.1371/journal.pone.0219799)
Supplement: S4 Table — (XLS) [file pone.0219799.s004.xls]

## Sheet: Sheet1
S4 Table.125 KEGG pathway annotation.
KEGG pathway	Number
Metabolic pathways	3019
Ribosome	1349
Biosynthesis of secondary metabolites	1291
Oxidative phosphorylation	374
Plant hormone signal transduction	344
Protein processing in endoplasmic reticulum	327
Purine metabolism	250
Glycolysis / Gluconeogenesis	247
Starch and sucrose metabolism	215
RNA transport	213
Plant-pathogen interaction	197
Pyrimidine metabolism	186
Spliceosome	180
Amino sugar and nucleotide sugar metabolism	175
Pyruvate metabolism	170
Carbon fixation in photosynthetic organisms	163
Endocytosis	161
Cysteine and methionine metabolism	159
Phenylpropanoid biosynthesis	145
Phagosome	140
Ubiquitin mediated proteolysis	136
Citrate cycle (TCA cycle)	129
mRNA surveillance pathway	126
Arginine and proline metabolism	122
Phenylalanine metabolism	121
Glycerophospholipid metabolism	118
Peroxisome	109
RNA degradation	108
Photosynthesis	105
Ribosome biogenesis in eukaryotes	102
Proteasome	101
Pentose phosphate pathway	101
Glycine, serine and threonine metabolism	96
Fructose and mannose metabolism	96
Glycerolipid metabolism	88
Galactose metabolism	85
Alanine, aspartate and glutamate metabolism	85
Nitrogen metabolism	79
Inositol phosphate metabolism	77
Glutathione metabolism	76
Pentose and glucuronate interconversions	74
Fatty acid metabolism	74
ABC transporters	74
RNA polymerase	72
Aminoacyl-tRNA biosynthesis	71
Valine, leucine and isoleucine degradation	67
Nucleotide excision repair	65
Phosphatidylinositol signaling system	64
beta-Alanine metabolism	63
Terpenoid backbone biosynthesis	63
Porphyrin and chlorophyll metabolism	60
Propanoate metabolism	59
Basal transcription factors	54
Homologous recombination	54
Ascorbate and aldarate metabolism	53
Linoleic acid metabolism	53
Phenylalanine, tyrosine and tryptophan biosynthesis	53
Tyrosine metabolism	53
Glyoxylate and dicarboxylate metabolism	52
DNA replication	52
N-Glycan biosynthesis	52
Protein export	51
Flavonoid biosynthesis	49
Circadian rhythm - plant	48
Ubiquinone and other terpenoid-quinone biosynthesis	48
Butanoate metabolism	47
Base excision repair	47
Mismatch repair	45
alpha-Linolenic acid metabolism	42
Tryptophan metabolism	42
Carotenoid biosynthesis	41
Cyanoamino acid metabolism	37
Sulfur metabolism	37
Valine, leucine and isoleucine biosynthesis	37
Photosynthesis - antenna proteins	37
Pantothenate and CoA biosynthesis	36
Histidine metabolism	35
Natural killer cell mediated cytotoxicity	33
Lysine degradation	33
Ether lipid metabolism	33
SNARE interactions in vesicular transport	32
Tropane, piperidine and pyridine alkaloid biosynthesis	32
Sphingolipid metabolism	31
One carbon pool by folate	31
Cutin, suberine and wax biosynthesis	30
Fatty acid biosynthesis	29
Zeatin biosynthesis	29
Biosynthesis of unsaturated fatty acids	29
Glycosylphosphatidylinositol(GPI)-anchor biosynthesis	26
Fatty acid elongation	25
Isoquinoline alkaloid biosynthesis	24
Selenocompound metabolism	22
Steroid biosynthesis	19
Folate biosynthesis	19
Glycosphingolipid biosynthesis - globo series	17
Limonene and pinene degradation	15
Taurine and hypotaurine metabolism	15
Other glycan degradation	15
Diterpenoid biosynthesis	14
Glycosaminoglycan degradation	13
Arachidonic acid metabolism	12
Nicotinate and nicotinamide metabolism	12
Regulation of autophagy	12
Lysine biosynthesis	12
Synthesis and degradation of ketone bodies	10
Circadian rhythm - mammal	10
Measles	7
Non-homologous end-joining	7
Influenza A	6
Toxoplasmosis	6
Antigen processing and presentation	6
Riboflavin metabolism	6
Stilbenoid, diarylheptanoid and gingerol biosynthesis	6
Glycosphingolipid biosynthesis - ganglio series	6
Brassinosteroid biosynthesis	6
MAPK signaling pathway	6
Legionellosis	6
Calcium signaling pathway	5
Wnt signaling pathway	5
mTOR signaling pathway	5
C5-Branched dibasic acid metabolism	5
Monoterpenoid biosynthesis	5
Thiamine metabolism	5
Vitamin B6 metabolism	5
Sulfur relay system	5
Total	14068
