# Supplementary material for: Transcriptomic profiling and analysis of differentially expressed genes in asparagus bean (Vigna unguiculata ssp. sesquipedalis) under salt stress
Source: PLoS One. 2019 Jul 12;14(7):e0219799. doi: 10.1371/journal.pone.0219799 (PMC6625716; doi:10.1371/journal.pone.0219799)
Supplement: S5 Table — (XLS) [file pone.0219799.s005.xls]

## Sheet: Sheet1
S5 Table. Prediction of the transcription factor families in asparagus bean.
TF family	Number
A20-like	24
ABTB	4
AP2-EREBP	194
ARF	26
ARID	11
ARID-HMG	2
AS2-LOB	56
AUX-IAA	45
B3-Domain	38
BED-type(Zn)	38
BES/BZR	6
bHLH	168
Bromodomain	31
BTB-POZ	42
BTB-POZ-MATH	5
bZIP	105
C2C2-CO-like	36
C2C2-Dof	56
C2C2-GATA	34
C2C2-YABBY	13
C2H2	655
C3H	96
C3H-WRC/GRF	22
CCHC(Zn)	348
CHROMO-DOMAIN	56
CW-Zn	10
CW-Zn-B3/VAL	1
DDT	12
DICER	1
E2F-DP	11
EIL	7
FAR	30
FHA-SMAD	23
FYR	6
GAGA-Binding-like	7
GARP-G2-like	11
GeBP	6
GRAS	63
GRF	15
Hap2/NF-YA	16
Hap3/NF-YB	138
HD-SAD	17
HD-ZIP	22
HMG	24
Homeodomain-LIKE	20
Homeodomain-PHD	3
Homeodomain-TALE-BEL	14
Homeodomain-TALE-KNOX	16
Homobox-WOX	100
HSA	2
HSF-type-DNA-binding	56
ISWI	1
JmjC	26
JmjC-ARID	1
JmjN	9
JUMONJI	8
Lambda-DB	7
LFY	1
LIM	49
LisH	29
MADS-MIKC	28
MADS-type1	20
MBF1	4
MYB	38
MYB/SANT	32
MYB-HB-like	304
MYB-related	2
NAM	127
Nin-like	11
PAZ-Argonaute	23
PHD	155
PLATZ	16
RAV	1
RB	1
RR-A-type	56
S1Fa-like	3
SAP	11
SBP	27
SET	40
SNF2	38
ssDNA-binding-TF	8
SSXT	3
STAT	1
STY-LRP1	13
SWIB-Plus-3	5
TAZ	3
TCP	28
Tc-PD	3
Tesmin	7
TIFY	17
TTF-type(Zn)	2
TUBBY	19
WD40-like	401
WRKY	120
YEATS	4
ZF-HD	21
Znf-B	52
Znf-LSD	7
