# Supplementary material for: Transcriptomic profiling and analysis of differentially expressed genes in asparagus bean (Vigna unguiculata ssp. sesquipedalis) under salt stress
Source: PLoS One. 2019 Jul 12;14(7):e0219799. doi: 10.1371/journal.pone.0219799 (PMC6625716; doi:10.1371/journal.pone.0219799)
Supplement: S6 Table — (XLS) [file pone.0219799.s006.xls]

## Sheet: Sheet1
S6 Table.Summary of the DEGs in root and leaf tissue between the salt-tolerance and salt-sensitive genotyps of asparagus bean.
		Root				Leaf
sample-A VS sample-B	up-regulation	down-regulation	Total		up-regulation	down-regulation	Total
A10-0h VS A10-6h	21	30	51		15	23	38
A10-0h VS A10-12h	27	8	35		5	9	14
A10-0h VS A10-24h	12	10	22		2	0	2
A10-0h VS A10-48h	7	14	21		3	0	3
A10-0h VS A10-78h	12	16	28		12	3	15
A33-0h VS A33-6h	6	3	9		4	1	5
A33-0h VS A33-12h	21	12	33		7	8	15
A33-0h VS A33-24h	6	4	10		1	1	2
A33-0h VS A33-48h	3	6	9		16	21	37
A33-0h VS A33-78h	12	5	17		1	1	2
A10-0h VS A33-0h	24	23	47		19	21	40
A10-6h VS A33-6h	6	0	6		4	1	5
A10-12h VS A33-12h	1	9	10		16	16	32
A10-24h VS A33-24h	37	51	88		22	20	42
A10-48h VS A33-48h	15	18	33		2	5	7
A10-78h VS A33-78h	25	23	48		17	17	34
Total			467				293
DEGs, differentially expressed genes
