# Supplementary material for: Transcriptomic profiling and analysis of differentially expressed genes in asparagus bean (Vigna unguiculata ssp. sesquipedalis) under salt stress
Source: PLoS One. 2019 Jul 12;14(7):e0219799. doi: 10.1371/journal.pone.0219799 (PMC6625716; doi:10.1371/journal.pone.0219799)
Supplement: S7 Table — (XLS) [file pone.0219799.s007.xls]

## Sheet: sheet 1
S7 Table. All the unigenes in the125 KEGG pathways
Code	Pathway	All Proteins with pathway annotation (14068)	P value	Pathway ID	Poteins
1	Inositol phosphate metabolism	27 (0.19%)	1	vvi00562	, c30541_g1_i1, c54240_g2_i1, c48666_g2_i2, c54240_g1_i1, c58275_g5_i1, c49562_g2_i3, c49464_g1_i1, c56367_g2_i5, c27843_g1_i2, c84949_g1_i1, c16335_g1_i2, c74137_g1_i1, c30634_g2_i1, c56166_g1_i3, c53725_g1_i1, c30634_g1_i1, c30634_g3_i1, c46599_g1_i1, c661_g1_i1, c56630_g1_i1, c91749_g1_i1, c45538_g1_i2, c56895_g5_i2, c100007_g1_i1, c84207_g1_i1, c96859_g1_i1, c95421_g1_i1
2	@@Citrate cycle (TCA cycle)	6 (0.04%)	1	pif00020	, c90549_g1_i1, c18004_g1_i1, c80702_g1_i1, c18824_g1_i1, c11937_g1_i1, c32562_g1_i1
3	@@Protein processing in endoplasmic reticulum	73 (0.52%)	1	rcu04141	, c71617_g1_i1, c52068_g2_i1, c52741_g1_i6, c43989_g1_i1, c72660_g1_i1, c62819_g1_i1, c28784_g2_i1, c31472_g1_i1, c80106_g1_i1, c90636_g1_i1, c41388_g1_i1, c53114_g1_i1, c24172_g2_i1, c45865_g2_i1, c50980_g1_i2, c89923_g1_i1, c93765_g1_i1, c2966_g1_i1, c39011_g2_i1, c22824_g1_i1, c28477_g1_i1, c45526_g2_i1, c45578_g2_i1, c42749_g1_i1, c79630_g1_i1, c60102_g1_i1, c59731_g2_i6, c77519_g1_i1, c6055_…
4	@@Ribosome	22 (0.16%)	1	ddi03010	, c87182_g1_i1, c39215_g2_i1, c2289_g1_i1, c33778_g1_i1, c39215_g1_i2, c65404_g1_i1, c95853_g1_i1, c5038_g1_i1, c5711_g1_i1, c87357_g1_i1, c75590_g1_i1, c19869_g1_i1, c9452_g2_i1, c37065_g1_i1, c35743_g1_i1, c75841_g1_i1, c65432_g1_i1, c18112_g2_i1, c75428_g1_i1, c22624_g1_i1, c35467_g1_i1, c14074_g1_i1
5	@@Ribosome	41 (0.29%)	1	zma03010	, c54270_g2_i1, c51922_g1_i1, c40482_g1_i1, c27421_g1_i1, c47874_g1_i2, c88051_g1_i1, c30900_g1_i1, c51206_g2_i1, c75580_g1_i1, c43338_g1_i1, c35661_g2_i1, c1111_g1_i1, c99053_g1_i1, c28845_g1_i1, c43578_g1_i1, c72651_g1_i1, c72823_g1_i1, c64675_g1_i1, c10507_g1_i1, c86752_g1_i1, c30900_g3_i1, c62117_g1_i1, c60466_g1_i1, c6862_g1_i1, c47807_g1_i1, c81722_g1_i1, c49895_g2_i1, c40680_g1_i1, c57802_…
6	@@Homologous recombination	10 (0.07%)	1	pop03440	, c45416_g2_i3, c45416_g2_i2, c47009_g1_i2, c69492_g1_i1, c42294_g2_i1, c42510_g1_i2, c56963_g1_i2, c47483_g1_i2, c47483_g1_i3, c56264_g1_i3
7	@@Oxidative phosphorylation	16 (0.11%)	1	pti00190	, c88469_g1_i1, c31690_g1_i1, c45909_g1_i1, c89389_g1_i1, c633_g1_i1, c41769_g1_i1, c26094_g1_i1, c57330_g1_i1, c41769_g2_i1, c74915_g1_i1, c39304_g2_i1, c29918_g1_i1, c192_g1_i1, c96819_g1_i1, c61188_g1_i1, c31037_g1_i1
8	@@Ribosome	12 (0.09%)	1	sbi03010	, c28427_g1_i1, c6006_g1_i1, c40723_g2_i1, c96265_g1_i1, c642_g1_i1, c48385_g1_i1, c82335_g1_i1, c23003_g2_i1, c23023_g1_i1, c29953_g2_i1, c51503_g1_i1, c52871_g1_i1
9	Photosynthesis - antenna proteins	9 (0.06%)	1	pop00196	, c55231_g3_i1, c99980_g1_i1, c81113_g1_i1, c57473_g2_i3, c57473_g2_i1, c47004_g1_i1, c28091_g1_i1, c13461_g2_i1, c67394_g1_i1
10	Glutathione metabolism	28 (0.2%)	1	pop00480	, c57836_g7_i2, c49189_g1_i1, c58837_g9_i1, c78950_g1_i1, c43442_g4_i3, c24625_g1_i1, c85345_g1_i1, c50190_g1_i5, c43442_g4_i2, c8437_g2_i1, c49548_g1_i1, c46952_g1_i1, c57836_g7_i3, c53289_g2_i1, c8437_g1_i1, c51317_g1_i3, c46952_g1_i2, c46952_g1_i3, c55760_g1_i2, c62476_g1_i1, c99990_g1_i1, c45609_g1_i2, c42461_g1_i2, c40949_g2_i1, c72936_g1_i1, c101605_g1_i1, c50051_g1_i1, c56285_g2_i2
11	@@Limonene and pinene degradation	9 (0.06%)	1	vvi00903	, c56052_g2_i1, c81018_g1_i1, c43197_g2_i2, c39007_g1_i2, c39007_g1_i1, c84236_g1_i1, c31878_g1_i1, c50161_g1_i1, c75542_g1_i1
12	@@Sulfur metabolism	11 (0.08%)	1	vvi00920	, c7397_g1_i1, c26100_g2_i1, c94782_g1_i1, c52264_g1_i2, c52264_g1_i1, c54012_g1_i7, c54572_g1_i6, c91749_g1_i1, c55274_g1_i1, c11881_g1_i1, c61635_g1_i1
13	@@Ribosome	26 (0.18%)	1	osa03010	, c92179_g1_i1, c38142_g1_i1, c4372_g1_i1, c55739_g3_i1, c87344_g1_i1, c55477_g1_i1, c55903_g1_i1, c88124_g1_i1, c5007_g1_i1, c39215_g1_i1, c67411_g1_i1, c22869_g1_i1, c52508_g1_i1, c98911_g1_i1, c35688_g1_i1, c50584_g1_i1, c18844_g1_i1, c21802_g1_i1, c73597_g1_i1, c21439_g1_i1, c19363_g1_i1, c75095_g1_i1, c30521_g1_i1, c419_g1_i1, c56092_g1_i1, c29364_g1_i1
14	@@Pantothenate and CoA biosynthesis	15 (0.11%)	1	rcu00770	, c49065_g2_i1, c64347_g1_i1, c59605_g5_i10, c66435_g1_i1, c1274_g1_i1, c393_g1_i2, c30785_g1_i1, c58038_g1_i12, c54425_g2_i1, c58927_g11_i13, c65917_g1_i1, c57587_g1_i2, c57587_g1_i3, c57587_g1_i1, c85260_g1_i1
15	@@Phagosome	5 (0.04%)	1	zma04145	, c29550_g1_i1, c6763_g1_i1, c36289_g1_i1, c94686_g1_i1, c47631_g2_i1
16	@@Alanine, aspartate and glutamate metabolism	26 (0.18%)	1	pop00250	, c17412_g1_i1, c63237_g1_i1, c36753_g2_i1, c77196_g1_i1, c69429_g1_i1, c34738_g2_i1, c36796_g1_i4, c36796_g1_i3, c36796_g1_i5, c42037_g2_i1, c42450_g1_i1, c58789_g1_i2, c101017_g1_i1, c42450_g3_i1, c89571_g1_i1, c19032_g1_i2, c24546_g2_i1, c42037_g3_i1, c57397_g1_i1, c55173_g1_i3, c42037_g1_i1, c92666_g1_i1, c83184_g1_i1, c47336_g1_i2, c55173_g1_i1, c81088_g1_i1
17	@@Photosynthesis	6 (0.04%)	1	tps00195	, c100674_g1_i1, c70250_g1_i1, c19020_g1_i1, c65937_g1_i1, c34103_g1_i1, c32083_g1_i1
18	@@Valine, leucine and isoleucine degradation	18 (0.13%)	1	pop00280	, c56693_g1_i1, c76937_g1_i1, c41737_g2_i2, c44693_g1_i1, c22901_g1_i1, c53505_g1_i2, c54739_g1_i4, c36207_g2_i1, c62229_g1_i1, c58660_g1_i5, c56700_g1_i1, c45484_g1_i1, c36207_g1_i1, c40577_g1_i1, c49173_g1_i3, c44067_g1_i1, c52599_g1_i6, c53505_g2_i1
19	Limonene and pinene degradation	6 (0.04%)	1	rcu00903	, c100006_g1_i1, c54739_g1_i2, c7724_g1_i1, c56052_g3_i3, c74838_g1_i1, c56052_g1_i2
20	@@Oxidative phosphorylation	17 (0.12%)	1	ath00190	, c27777_g2_i1, c28881_g1_i1, c62777_g1_i1, c12932_g1_i1, c11681_g1_i1, c23864_g1_i1, c60015_g3_i2, c9650_g1_i1, c81989_g1_i1, c59724_g6_i6, c60460_g1_i1, c59760_g6_i2, c59760_g6_i6, c20873_g1_i1, c97700_g1_i1, c19998_g2_i1, c42731_g1_i2
21	@@Pyruvate metabolism	53 (0.38%)	1	vvi00620	, c38059_g4_i1, c53752_g1_i1, c34422_g1_i1, c5831_g1_i1, c44121_g1_i1, c54044_g1_i1, c54044_g1_i2, c37711_g1_i2, c56052_g2_i1, c34028_g1_i1, c27316_g1_i1, c57540_g4_i2, c57540_g4_i4, c57540_g4_i8, c23467_g1_i1, c89300_g1_i1, c43885_g2_i1, c45356_g1_i1, c1697_g1_i1, c16018_g1_i1, c35269_g1_i1, c81018_g1_i1, c41759_g1_i1, c30325_g2_i1, c32802_g1_i1, c17337_g1_i1, c31592_g1_i1, c43885_g1_i1, c73686_…
22	@@Glutathione metabolism	21 (0.15%)	1	rcu00480	, c24462_g2_i1, c38797_g1_i1, c57700_g4_i1, c49189_g2_i1, c55290_g1_i3, c90589_g1_i1, c34555_g1_i2, c43442_g3_i1, c43951_g1_i1, c86402_g1_i1, c51007_g6_i1, c85814_g1_i1, c65506_g1_i1, c58431_g3_i1, c30648_g1_i2, c59328_g10_i1, c24462_g1_i1, c39110_g1_i1, c4951_g1_i1, c50051_g1_i3, c91668_g1_i1
23	@@Metabolic pathways	39 (0.28%)	1	zma01100	, c44340_g3_i1, c29550_g1_i1, c45327_g2_i1, c78930_g1_i1, c56276_g3_i1, c94504_g1_i1, c55491_g1_i1, c54062_g2_i1, c37066_g2_i1, c18206_g1_i1, c3404_g1_i1, c25915_g1_i1, c59884_g1_i2, c2676_g1_i1, c6763_g1_i1, c35812_g3_i1, c60333_g1_i1, c65829_g1_i1, c95712_g1_i1, c53427_g1_i1, c38592_g1_i1, c92244_g1_i1, c5695_g1_i1, c96568_g1_i1, c27445_g1_i1, c56554_g2_i1, c54779_g2_i2, c31414_g1_i2, c10574_g2…
24	@@Glycolysis / Gluconeogenesis	60 (0.43%)	1	rcu00010	, c52959_g1_i2, c4088_g2_i1, c43604_g4_i1, c68293_g1_i1, c30325_g1_i1, c91660_g1_i1, c1652_g2_i1, c44987_g3_i2, c46986_g2_i1, c24342_g1_i1, c50939_g2_i3, c100006_g1_i1, c41757_g3_i1, c18714_g1_i1, c54739_g1_i2, c34604_g1_i1, c7724_g1_i1, c68137_g1_i1, c18667_g1_i1, c58991_g1_i4, c89503_g1_i1, c56052_g3_i3, c92782_g1_i1, c43251_g2_i1, c48779_g1_i1, c20628_g1_i1, c5254_g1_i1, c77918_g1_i1, c36255_g…
25	@@Biosynthesis of secondary metabolites	14 (0.1%)	1	ppp01110	, c49724_g2_i1, c84104_g1_i1, c58386_g4_i1, c59462_g1_i2, c96231_g1_i1, c28906_g1_i1, c21673_g1_i1, c43848_g1_i1, c27777_g1_i1, c14219_g1_i1, c66874_g1_i1, c51895_g1_i1, c29612_g1_i1, c45140_g2_i1
26	@@Phagosome	9 (0.06%)	1	pti04145	, c88469_g1_i1, c43720_g1_i1, c31690_g1_i1, c29918_g1_i1, c7218_g1_i1, c61188_g1_i1, c31037_g1_i1, c29675_g1_i1, c43435_g2_i1
27	Valine, leucine and isoleucine biosynthesis	17 (0.12%)	1	rcu00290	, c49065_g2_i1, c39369_g1_i1, c1652_g2_i1, c83228_g1_i1, c28510_g1_i2, c66435_g1_i1, c92782_g1_i1, c43251_g2_i1, c393_g1_i2, c30785_g1_i1, c1652_g1_i1, c29244_g1_i1, c32236_g1_i2, c77963_g1_i1, c74747_g1_i1, c90605_g1_i1, c85260_g1_i1
28	@@Homologous recombination	13 (0.09%)	1	rcu03440	, c52708_g1_i5, c59710_g1_i9, c59710_g1_i4, c15496_g1_i1, c56628_g1_i8, c56628_g1_i9, c29972_g1_i2, c29972_g1_i1, c27627_g1_i1, c52731_g1_i5, c77935_g1_i1, c58872_g1_i4, c56628_g1_i16
29	@@Ubiquitin mediated proteolysis	51 (0.36%)	1	vvi04120	, c57281_g1_i3, c57281_g1_i2, c57281_g1_i1, c42790_g1_i1, c59619_g4_i11, c59619_g4_i13, c56185_g1_i8, c31296_g1_i1, c49761_g2_i1, c58932_g1_i1, c20156_g1_i1, c18671_g1_i1, c53798_g3_i1, c39011_g1_i2, c59909_g2_i8, c31085_g1_i1, c24212_g1_i1, c2932_g2_i1, c17313_g1_i1, c51678_g1_i1, c56009_g1_i1, c101530_g1_i1, c33027_g1_i2, c87460_g1_i1, c33499_g1_i2, c22787_g1_i1, c42235_g1_i1, c56390_g1_i3, c56…
30	@@Valine, leucine and isoleucine degradation	22 (0.16%)	1	rcu00280	, c58000_g3_i1, c100006_g1_i1, c46562_g1_i1, c54739_g1_i2, c41811_g1_i2, c7724_g1_i1, c56693_g2_i1, c56052_g3_i3, c393_g1_i2, c74838_g1_i1, c56052_g1_i2, c8677_g1_i1, c49173_g1_i2, c65389_g1_i1, c50089_g1_i1, c58000_g3_i8, c85260_g1_i1, c5581_g1_i1, c60098_g1_i1, c59734_g4_i1, c56693_g3_i1, c83190_g1_i1
31	@@Mismatch repair	5 (0.04%)	1	ath03430	, c53558_g1_i3, c53558_g1_i1, c10418_g1_i1, c64548_g1_i1, c34941_g1_i1
32	Photosynthesis	6 (0.04%)	1	zma00195	, c44340_g3_i1, c55491_g1_i1, c2676_g1_i1, c65829_g1_i1, c53427_g1_i1, c5880_g2_i1
33	@@Ribosome	12 (0.09%)	1	xla03010	, c76100_g1_i1, c55739_g2_i1, c18643_g1_i1, c36078_g1_i1, c23782_g1_i1, c41529_g1_i1, c40705_g1_i1, c56106_g1_i1, c22655_g1_i1, c84878_g1_i1, c51383_g1_i1, c49586_g2_i1
34	@@Glycerophospholipid metabolism	32 (0.23%)	1	pop00564	, c51826_g1_i1, c94775_g1_i1, c53954_g1_i5, c55034_g1_i1, c75785_g1_i1, c55340_g2_i4, c55034_g2_i1, c95882_g1_i1, c73842_g1_i1, c34132_g1_i1, c44466_g1_i1, c75186_g1_i1, c38608_g1_i2, c70752_g1_i1, c51826_g1_i2, c53478_g1_i8, c44163_g1_i1, c43965_g1_i3, c44163_g2_i3, c48685_g1_i1, c41841_g2_i1, c31595_g1_i1, c54310_g1_i3, c54310_g1_i5, c58461_g2_i6, c57340_g1_i2, c12815_g2_i1, c17344_g2_i1, c3159…
35	@@RNA transport	36 (0.26%)	1	rcu03013	, c29542_g3_i1, c39355_g2_i1, c21431_g1_i1, c52783_g2_i5, c59305_g2_i3, c37200_g1_i1, c54667_g4_i1, c52783_g4_i1, c22979_g1_i1, c95790_g1_i1, c56520_g2_i1, c59269_g2_i14, c59662_g6_i3, c97200_g1_i1, c8701_g1_i2, c38895_g2_i1, c95813_g1_i1, c48313_g1_i1, c87508_g1_i1, c55318_g2_i4, c55318_g2_i1, c81057_g1_i1, c49458_g2_i1, c49458_g2_i2, c54067_g1_i1, c49458_g3_i1, c86417_g1_i1, c35055_g1_i2, c3505…
36	@@Metabolic pathways	9 (0.06%)	1	hmg01100	, c51891_g1_i1, c27864_g1_i1, c98238_g1_i1, c29601_g1_i1, c49065_g1_i1, c61611_g1_i1, c82728_g1_i1, c27864_g2_i1, c32677_g1_i1
37	@@Fructose and mannose metabolism	26 (0.18%)	1	rcu00051	, c52959_g1_i2, c4088_g2_i1, c43604_g4_i1, c91103_g1_i1, c91660_g1_i1, c95799_g2_i1, c50939_g2_i3, c41757_g3_i1, c92712_g1_i1, c68137_g1_i1, c40112_g3_i1, c20628_g1_i1, c5254_g1_i1, c77918_g1_i1, c36255_g2_i1, c28987_g1_i1, c30991_g2_i1, c28987_g3_i1, c64322_g1_i1, c44550_g2_i1, c59982_g7_i2, c101015_g1_i1, c51066_g1_i3, c58010_g1_i2, c8705_g1_i1, c50939_g2_i2
38	@@Protein processing in endoplasmic reticulum	6 (0.04%)	1	mcc04141	, c33262_g1_i1, c27976_g1_i1, c82524_g1_i1, c57797_g4_i1, c30359_g1_i1, c52068_g3_i1
39	@@Endocytosis	6 (0.04%)	1	aly04144	, c57990_g1_i5, c57990_g1_i2, c57797_g3_i1, c87478_g1_i1, c58743_g2_i3, c97287_g1_i1
40	@@Carbon fixation in photosynthetic organisms	10 (0.07%)	1	aly00710	, c27839_g1_i1, c27489_g1_i1, c43604_g2_i1, c85759_g1_i1, c15305_g1_i1, c30731_g1_i1, c64297_g1_i1, c35476_g1_i1, c4426_g1_i1, c67009_g1_i1
41	@@Metabolic pathways	8 (0.06%)	1	cre01100	, c76806_g1_i1, c101828_g1_i1, c12309_g1_i1, c6046_g1_i1, c93554_g1_i1, c61756_g1_i1, c97396_g1_i1, c54200_g1_i1
42	@@Nicotinate and nicotinamide metabolism	5 (0.04%)	1	pop00760	, c50788_g1_i1, c11896_g1_i1, c9531_g1_i2, c51101_g1_i1, c54387_g6_i3
43	@@Endocytosis	5 (0.04%)	1	ddi04144	, c46558_g2_i1, c74252_g1_i1, c86064_g1_i1, c64209_g1_i1, c70146_g1_i1
44	@@Spliceosome	74 (0.53%)	1	vvi03040	, c49094_g2_i2, c49415_g1_i2, c58510_g1_i3, c59271_g1_i1, c51900_g1_i1, c24253_g1_i1, c32161_g1_i1, c36409_g1_i3, c58257_g1_i3, c49415_g1_i1, c86228_g1_i1, c33786_g3_i1, c9915_g1_i1, c34964_g1_i3, c29588_g1_i1, c86451_g1_i1, c63345_g1_i1, c69479_g1_i1, c20123_g2_i1, c57784_g4_i1, c48461_g1_i2, c68599_g1_i1, c97963_g1_i1, c42966_g1_i3, c25912_g1_i1, c55391_g1_i7, c64295_g1_i1, c26846_g1_i2, c58586…
45	@@Ubiquinone and other terpenoid-quinone biosynthesis	16 (0.11%)	1	pop00130	, c21574_g1_i1, c44101_g1_i2, c49967_g1_i3, c58945_g4_i5, c59267_g2_i2, c59267_g2_i6, c44255_g1_i2, c46126_g1_i1, c48738_g1_i3, c35393_g1_i1, c84431_g1_i1, c97934_g1_i1, c58386_g1_i1, c59183_g11_i1, c57385_g1_i2, c97918_g1_i1
46	@@Ribosome	13 (0.09%)	1	pti03010	, c73846_g1_i1, c35510_g1_i1, c56464_g1_i1, c12638_g1_i1, c16715_g1_i1, c19412_g1_i1, c16098_g1_i1, c48100_g1_i1, c37324_g1_i1, c64797_g1_i1, c93912_g1_i1, c95416_g1_i1, c52348_g1_i1
47	@@Base excision repair	15 (0.11%)	1	rcu03410	, c47403_g1_i1, c47403_g1_i5, c52260_g1_i1, c17725_g1_i1, c71995_g1_i1, c27627_g1_i1, c59300_g3_i3, c55213_g2_i1, c55213_g2_i3, c51766_g1_i1, c50384_g2_i2, c56397_g5_i3, c21625_g1_i1, c77935_g1_i1, c57064_g5_i12
48	@@Oxidative phosphorylation	54 (0.38%)	1	pop00190	, c97011_g1_i1, c52900_g2_i1, c20686_g1_i1, c95890_g1_i1, c35027_g1_i1, c34215_g3_i1, c94798_g1_i1, c57867_g3_i2, c57867_g3_i1, c70536_g1_i1, c34674_g1_i1, c48885_g1_i1, c2199_g1_i1, c66333_g1_i1, c73850_g1_i1, c55607_g2_i1, c83649_g1_i1, c63320_g1_i1, c94110_g1_i1, c61199_g1_i1, c51656_g1_i3, c48885_g2_i3, c65385_g1_i1, c56457_g1_i1, c57758_g10_i1, c45424_g1_i1, c56935_g1_i3, c27783_g1_i1, c1264…
49	@@Natural killer cell mediated cytotoxicity	9 (0.06%)	1	vvi04650	, c15852_g1_i1, c53444_g1_i3, c52005_g1_i1, c99918_g1_i1, c82241_g1_i1, c9747_g1_i1, c33906_g1_i1, c9747_g2_i1, c73677_g1_i1
50	Galactose metabolism	19 (0.14%)	1	rcu00052	, c67270_g1_i1, c56956_g2_i1, c44987_g3_i2, c50939_g2_i3, c59390_g1_i4, c82100_g1_i1, c89503_g1_i1, c20628_g1_i1, c77918_g1_i1, c28987_g1_i1, c28987_g3_i1, c56956_g1_i1, c59390_g2_i2, c51234_g3_i1, c51066_g1_i3, c58010_g1_i2, c51234_g4_i1, c50939_g2_i2, c60022_g9_i4
51	Valine, leucine and isoleucine degradation	5 (0.04%)	1	pif00280	, c56393_g1_i1, c98277_g1_i1, c42635_g1_i1, c45138_g2_i1, c42553_g1_i1
52	Tropane, piperidine and pyridine alkaloid biosynthesis	13 (0.09%)	1	rcu00960	, c69452_g1_i1, c56974_g2_i2, c56974_g2_i3, c56974_g2_i1, c58151_g4_i5, c58729_g1_i11, c58729_g1_i12, c53023_g1_i1, c94810_g1_i1, c87099_g1_i1, c58729_g1_i9, c58729_g1_i8, c58729_g1_i3
53	Isoquinoline alkaloid biosynthesis	7 (0.05%)	1	rcu00950	, c69452_g1_i1, c58729_g1_i11, c58729_g1_i12, c94810_g1_i1, c58729_g1_i9, c58729_g1_i8, c58729_g1_i3
54	@@Tryptophan metabolism	13 (0.09%)	1	pop00380	, c76937_g1_i1, c47769_g2_i1, c85544_g1_i1, c47769_g4_i1, c22901_g1_i1, c53505_g1_i2, c54739_g1_i4, c49173_g1_i3, c52599_g1_i6, c65289_g1_i1, c47769_g1_i1, c47769_g5_i1, c53505_g2_i1
55	@@Metabolic pathways	17 (0.12%)	1	mbr01100	, c34755_g1_i1, c90653_g1_i1, c33230_g2_i1, c92436_g1_i1, c8208_g1_i1, c11220_g1_i1, c61916_g1_i1, c94299_g1_i1, c80153_g1_i1, c71283_g1_i1, c81458_g1_i1, c58326_g1_i1, c86614_g1_i1, c101129_g1_i1, c27805_g1_i1, c75329_g1_i1, c37737_g2_i1
56	@@Peroxisome	22 (0.16%)	1	rcu04146	, c35441_g1_i1, c38771_g3_i1, c58000_g3_i1, c35581_g2_i1, c90589_g1_i1, c46562_g1_i1, c34555_g1_i2, c70775_g1_i1, c49949_g2_i1, c55511_g2_i3, c67667_g1_i1, c50773_g1_i1, c95812_g1_i1, c14205_g1_i1, c4907_g1_i2, c72735_g1_i1, c58000_g3_i8, c21608_g1_i1, c58286_g8_i1, c38771_g1_i1, c59759_g1_i1, c42450_g2_i1
57	@@Protein processing in endoplasmic reticulum	10 (0.07%)	1	osa04141	, c45578_g1_i1, c77246_g1_i1, c46558_g1_i1, c28431_g2_i1, c91547_g1_i1, c8646_g1_i1, c56847_g3_i1, c101170_g1_i1, c73535_g1_i1, c66941_g1_i1
58	Riboflavin metabolism	6 (0.04%)	1	vvi00740	, c55574_g1_i2, c55574_g1_i3, c55574_g1_i1, c56254_g2_i1, c68546_g1_i1, c59644_g8_i6
59	@@Ribosome	16 (0.11%)	1	isc03010	, c95864_g1_i1, c70938_g1_i1, c28364_g1_i1, c24304_g1_i1, c20981_g1_i1, c95642_g1_i1, c51738_g2_i1, c29875_g1_i1, c50295_g2_i1, c90286_g1_i1, c31001_g1_i1, c21123_g1_i1, c29610_g1_i1, c10294_g1_i1, c101502_g1_i1, c96096_g1_i1
60	Plant hormone signal transduction	15 (0.11%)	1	ath04075	, c55604_g1_i1, c41037_g1_i1, c59545_g4_i1, c39694_g1_i2, c53793_g3_i2, c58781_g6_i1, c69032_g1_i1, c21643_g1_i1, c11013_g2_i1, c8676_g2_i1, c61261_g1_i1, c21050_g1_i1, c51348_g2_i4, c37470_g1_i1, c36179_g2_i1
61	@@alpha-Linolenic acid metabolism	10 (0.07%)	1	rcu00592	, c35581_g2_i1, c46562_g1_i1, c59555_g1_i8, c93973_g1_i1, c50773_g1_i1, c95631_g1_i1, c40353_g1_i1, c62655_g1_i1, c89529_g1_i1, c54920_g1_i1
62	@@Glycine, serine and threonine metabolism	7 (0.05%)	1	ath00260	, c39321_g2_i1, c53814_g3_i1, c39321_g1_i1, c97974_g1_i1, c38872_g3_i1, c41858_g3_i1, c44524_g2_i3
63	@@Metabolic pathways	17 (0.12%)	1	nve01100	, c97537_g1_i1, c75136_g1_i1, c66090_g1_i1, c13623_g1_i1, c40816_g1_i1, c29711_g1_i1, c91561_g1_i1, c66378_g1_i1, c93697_g1_i1, c33230_g1_i1, c644_g1_i1, c65728_g1_i1, c78217_g1_i1, c59511_g1_i1, c44251_g2_i1, c57039_g2_i2, c82914_g1_i1
64	Arginine and proline metabolism	44 (0.31%)	1	vvi00330	, c55044_g1_i3, c55044_g1_i1, c20125_g1_i1, c74751_g1_i1, c54706_g2_i9, c58841_g1_i1, c46311_g1_i2, c56052_g2_i1, c21572_g1_i1, c82166_g1_i1, c55110_g1_i1, c23726_g1_i1, c55110_g4_i1, c55110_g3_i4, c55110_g3_i3, c81018_g1_i1, c36753_g1_i1, c55044_g2_i2, c93787_g1_i1, c59749_g1_i1, c58841_g2_i1, c82289_g1_i1, c68314_g1_i1, c15305_g2_i1, c52816_g2_i1, c39007_g1_i2, c39007_g1_i1, c89540_g1_i1, c4191…
65	@@Cysteine and methionine metabolism	5 (0.04%)	1	aly00270	, c15305_g1_i1, c92427_g1_i1, c56554_g1_i1, c2219_g1_i1, c33727_g1_i3
66	@@Ribosome	7 (0.05%)	1	phu03010	, c5976_g1_i1, c52204_g1_i1, c18101_g1_i1, c1596_g1_i1, c52503_g1_i1, c57532_g1_i1, c78696_g1_i1
67	Flavonoid biosynthesis	22 (0.16%)	1	pop00941	, c89559_g1_i1, c55928_g1_i1, c99970_g1_i1, c27978_g1_i1, c28933_g2_i1, c8610_g1_i1, c77932_g1_i1, c68616_g1_i1, c37462_g2_i1, c41133_g1_i1, c50436_g1_i1, c50436_g3_i1, c66335_g2_i1, c48938_g1_i1, c48938_g1_i2, c39056_g1_i1, c90811_g1_i1, c30354_g1_i1, c88789_g1_i1, c19373_g1_i1, c29523_g3_i1, c50436_g2_i1
68	@@Pentose phosphate pathway	25 (0.18%)	1	rcu00030	, c4088_g2_i1, c43604_g4_i1, c91660_g1_i1, c44987_g3_i2, c50939_g2_i3, c41757_g3_i1, c43442_g3_i1, c43951_g1_i1, c68137_g1_i1, c89503_g1_i1, c20628_g1_i1, c5254_g1_i1, c77918_g1_i1, c36255_g2_i1, c30991_g2_i1, c58431_g3_i1, c59328_g10_i1, c59982_g7_i2, c101015_g1_i1, c49923_g1_i6, c49923_g1_i2, c46756_g1_i4, c51066_g1_i3, c69520_g1_i1, c50939_g2_i2
69	@@Purine metabolism	10 (0.07%)	1	aly00230	, c18814_g1_i1, c88657_g1_i1, c54144_g2_i1, c4912_g1_i1, c97761_g1_i1, c98011_g1_i1, c70050_g1_i1, c64297_g1_i1, c27131_g1_i1, c30102_g4_i1
70	@@Spliceosome	26 (0.18%)	1	pop03040	, c57766_g1_i2, c55770_g1_i5, c40342_g1_i1, c94772_g1_i1, c53110_g3_i2, c45536_g1_i1, c32238_g1_i1, c49229_g1_i1, c59337_g2_i1, c83173_g1_i1, c56786_g2_i1, c59623_g1_i2, c62291_g1_i1, c42609_g1_i3, c9915_g2_i1, c30628_g2_i1, c15532_g2_i1, c62232_g1_i1, c9047_g1_i1, c45186_g1_i1, c83831_g1_i1, c56847_g5_i2, c57415_g1_i2, c58252_g3_i1, c58370_g2_i1, c47715_g1_i1
71	@@Cysteine and methionine metabolism	8 (0.06%)	1	ath00270	, c57078_g2_i1, c42881_g3_i1, c13000_g1_i1, c97404_g1_i1, c63479_g1_i1, c55733_g2_i8, c40396_g1_i3, c42881_g1_i1
72	@@Phenylpropanoid biosynthesis	56 (0.4%)	1	rcu00940	, c52210_g2_i1, c77731_g1_i1, c33398_g1_i1, c45336_g1_i1, c62343_g1_i1, c35415_g1_i1, c59150_g1_i1, c37176_g1_i1, c35393_g3_i1, c36665_g2_i2, c84246_g1_i1, c71625_g1_i1, c90173_g1_i1, c59210_g2_i3, c52210_g1_i1, c47317_g4_i1, c19530_g1_i1, c46180_g2_i2, c48856_g1_i3, c85261_g1_i1, c58106_g1_i3, c46580_g1_i2, c23908_g1_i1, c59210_g2_i1, c43268_g2_i1, c52010_g4_i1, c40133_g1_i1, c35800_g2_i1, c5986…
73	@@Plant hormone signal transduction	115 (0.82%)	1	pop04075	, c66197_g1_i1, c1788_g2_i1, c59427_g3_i3, c31446_g1_i1, c59567_g2_i2, c41037_g3_i1, c59840_g4_i5, c22743_g1_i1, c56692_g4_i4, c53333_g4_i1, c51857_g2_i1, c59738_g2_i1, c78644_g1_i1, c84394_g1_i1, c42031_g2_i1, c41037_g2_i1, c81092_g1_i1, c32800_g1_i1, c27327_g1_i1, c59545_g2_i1, c50735_g1_i2, c51744_g2_i5, c59796_g2_i4, c59796_g2_i9, c21410_g1_i1, c45523_g1_i1, c48152_g4_i1, c44633_g1_i1, c53706…
74	@@Photosynthesis - antenna proteins	14 (0.1%)	1	vvi00196	, c92673_g1_i1, c66373_g1_i1, c31501_g2_i1, c38170_g1_i1, c13461_g1_i1, c30183_g2_i1, c94850_g1_i1, c30183_g1_i1, c47555_g2_i3, c47555_g2_i2, c47555_g2_i1, c4736_g1_i1, c51945_g1_i2, c48634_g1_i1
75	Carbon fixation in photosynthetic organisms	37 (0.26%)	1	pop00710	, c78702_g1_i1, c36506_g3_i1, c16635_g1_i1, c17412_g1_i1, c46997_g1_i1, c77196_g1_i1, c42084_g3_i1, c69429_g1_i1, c5254_g2_i1, c37796_g1_i1, c88394_g1_i1, c42922_g1_i1, c9219_g1_i1, c25690_g1_i1, c91662_g1_i1, c86455_g1_i1, c701_g1_i1, c701_g2_i1, c48273_g1_i1, c48273_g1_i3, c55363_g1_i13, c55363_g1_i11, c83118_g1_i1, c42922_g2_i1, c101207_g1_i1, c25422_g1_i1, c48779_g2_i1, c55363_g1_i5, c43604_g…
76	Histidine metabolism	8 (0.06%)	1	pop00340	, c43726_g1_i1, c57208_g1_i1, c59634_g3_i5, c59634_g3_i8, c53505_g1_i2, c54739_g1_i4, c58905_g1_i1, c53505_g2_i1
77	@@Tyrosine metabolism	16 (0.11%)	1	rcu00350	, c84233_g1_i1, c52308_g1_i4, c69452_g1_i1, c58729_g1_i11, c52884_g1_i3, c59863_g1_i5, c59863_g1_i3, c58729_g1_i12, c53023_g1_i1, c94810_g1_i1, c54742_g1_i6, c58729_g1_i9, c58729_g1_i8, c58729_g1_i3, c30373_g1_i1, c50507_g3_i2
78	Pentose phosphate pathway	6 (0.04%)	1	aly00030	, c27839_g1_i1, c43604_g2_i1, c4912_g1_i1, c30731_g1_i1, c50939_g1_i3, c55732_g1_i1
79	@@RNA transport	5 (0.04%)	1	scm03013	, c64587_g1_i1, c32539_g1_i1, c45187_g1_i1, c59535_g3_i1, c41_g1_i1
80	@@Nucleotide excision repair	16 (0.11%)	1	rcu03420	, c1547_g1_i2, c47629_g1_i2, c41388_g1_i1, c52260_g1_i1, c51155_g2_i5, c88645_g1_i1, c59609_g5_i3, c36609_g2_i2, c29972_g1_i2, c29972_g1_i1, c27627_g1_i1, c51766_g1_i1, c77935_g1_i1, c59328_g7_i1, c59328_g7_i2, c69415_g1_i1
81	@@Phagosome	30 (0.21%)	1	vvi04145	, c59399_g2_i3, c30150_g1_i1, c59399_g2_i4, c58169_g1_i1, c98957_g1_i1, c2175_g1_i1, c53444_g1_i3, c56935_g1_i1, c52005_g1_i1, c16335_g1_i2, c99918_g1_i1, c48934_g2_i1, c48934_g1_i2, c56935_g1_i2, c49112_g1_i1, c82241_g1_i1, c9747_g1_i1, c58153_g1_i3, c33906_g1_i1, c49112_g3_i2, c11751_g1_i1, c46599_g1_i1, c71678_g1_i1, c98985_g1_i1, c9747_g2_i1, c51904_g1_i1, c73677_g1_i1, c51904_g2_i1, c51001_g…
82	@@Ribosome	7 (0.05%)	1	ncr03010	, c27104_g1_i1, c9412_g1_i1, c95362_g1_i1, c35553_g1_i1, c50694_g1_i1, c90011_g1_i1, c3291_g1_i1
83	@@Ribosome	5 (0.04%)	1	tgu03010	, c48807_g1_i1, c39072_g1_i1, c46521_g1_i1, c56300_g1_i1, c53780_g1_i1
84	Protein export	14 (0.1%)	1	pop03060	, c59150_g2_i10, c59150_g2_i4, c92798_g1_i1, c48895_g2_i2, c50980_g1_i1, c91826_g1_i1, c66391_g1_i1, c11813_g1_i1, c7748_g1_i1, c38784_g1_i1, c48895_g1_i2, c55001_g6_i1, c19372_g1_i1, c51001_g1_i1
85	@@Sphingolipid metabolism	15 (0.11%)	1	rcu00600	, c35773_g1_i1, c67270_g1_i1, c49635_g2_i2, c59390_g1_i4, c64331_g1_i1, c3380_g1_i1, c101013_g1_i1, c43778_g1_i2, c43778_g1_i1, c87652_g1_i1, c37053_g3_i1, c59390_g2_i2, c86416_g1_i1, c37053_g4_i1, c26415_g2_i1
86	Butanoate metabolism	14 (0.1%)	1	pop00650	, c56693_g1_i1, c76937_g1_i1, c44693_g1_i1, c83174_g1_i1, c34738_g2_i1, c22901_g1_i1, c9630_g2_i1, c36169_g1_i1, c49173_g1_i3, c29244_g2_i1, c24546_g2_i1, c9630_g1_i1, c57397_g1_i1, c52599_g1_i6
87	@@Proteasome	39 (0.28%)	1	vvi03050	, c97932_g1_i1, c82681_g1_i1, c67350_g1_i1, c59469_g1_i4, c59469_g1_i1, c51029_g1_i4, c51029_g1_i1, c51029_g1_i3, c59469_g1_i3, c35177_g1_i1, c74302_g1_i1, c95804_g1_i1, c35177_g2_i1, c51026_g2_i1, c74793_g1_i1, c48617_g1_i3, c70527_g1_i1, c100580_g1_i1, c60133_g1_i1, c91746_g1_i1, c22944_g1_i1, c59477_g2_i1, c27347_g1_i1, c65292_g1_i1, c53607_g2_i1, c53607_g2_i2, c59477_g3_i1, c11903_g1_i1, c285…
88	@@Cysteine and methionine metabolism	6 (0.04%)	1	pti00270	, c56368_g1_i1, c57996_g1_i1, c57996_g1_i2, c79253_g1_i1, c57444_g1_i1, c40084_g1_i1
89	@@Citrate cycle (TCA cycle)	6 (0.04%)	1	aly00020	, c39461_g1_i1, c55762_g2_i2, c55762_g2_i4, c45763_g1_i1, c57384_g1_i3, c57384_g1_i2
90	Zeatin biosynthesis	5 (0.04%)	1	pop00908	, c13141_g1_i1, c61644_g1_i1, c59912_g1_i1, c56314_g1_i1, c85482_g1_i1
91	Purine metabolism	55 (0.39%)	1	rcu00230	, c47649_g2_i2, c36333_g1_i1, c49053_g1_i3, c68293_g1_i1, c57700_g4_i1, c10420_g2_i1, c54144_g2_i8, c75915_g1_i1, c44987_g3_i2, c49053_g1_i2, c52260_g1_i1, c58691_g11_i1, c58375_g3_i1, c34968_g1_i3, c21688_g1_i1, c88557_g1_i1, c41263_g2_i1, c54160_g4_i2, c58499_g1_i6, c71664_g1_i1, c95843_g1_i1, c56494_g2_i3, c18667_g1_i1, c54012_g1_i2, c68504_g1_i1, c89503_g1_i1, c41263_g4_i1, c40945_g1_i1, c282…
92	@@Ribosome	6 (0.04%)	1	ota03010	, c68277_g1_i1, c44637_g1_i1, c52380_g1_i1, c38064_g1_i1, c1223_g2_i1, c30769_g1_i1
93	@@Phenylalanine, tyrosine and tryptophan biosynthesis	22 (0.16%)	1	vvi00400	, c54345_g1_i2, c20948_g1_i1, c91722_g1_i1, c58878_g11_i1, c46651_g1_i2, c46651_g1_i1, c21830_g2_i1, c45076_g1_i1, c4180_g1_i1, c56711_g2_i2, c56711_g2_i1, c27310_g1_i1, c54104_g1_i1, c95824_g1_i1, c63236_g1_i1, c53493_g1_i1, c51501_g3_i1, c56711_g1_i1, c15305_g2_i1, c93777_g1_i1, c58447_g2_i2, c59905_g2_i1
94	@@Amino sugar and nucleotide sugar metabolism	68 (0.48%)	1	vvi00520	, c28543_g2_i1, c8878_g1_i1, c6813_g1_i1, c24245_g2_i1, c59609_g7_i1, c59609_g7_i6, c43928_g2_i1, c85785_g1_i1, c48208_g1_i1, c49511_g1_i1, c51488_g2_i1, c55342_g1_i2, c59870_g1_i9, c50174_g1_i1, c74971_g1_i1, c43928_g3_i1, c35566_g1_i1, c14289_g1_i1, c67460_g1_i1, c34610_g1_i1, c32201_g3_i1, c48300_g1_i1, c67488_g1_i1, c43928_g1_i1, c33189_g2_i1, c40905_g2_i2, c67308_g1_i1, c71615_g1_i1, c47080_…
95	@@Arginine and proline metabolism	30 (0.21%)	1	pop00330	, c38361_g1_i1, c42703_g1_i3, c36753_g2_i1, c78950_g1_i1, c52816_g1_i1, c24625_g1_i1, c69429_g1_i1, c53681_g4_i1, c48699_g1_i3, c46952_g1_i1, c53505_g1_i2, c54739_g1_i4, c46952_g1_i2, c46952_g1_i3, c53680_g2_i1, c89571_g1_i1, c90554_g1_i1, c54754_g1_i6, c54754_g1_i1, c55173_g1_i3, c76998_g1_i1, c92666_g1_i1, c92661_g1_i1, c62392_g1_i1, c47336_g1_i2, c47402_g1_i5, c1731_g1_i1, c59036_g2_i3, c55173…
96	@@Endocytosis	6 (0.04%)	1	tet04144	, c57797_g2_i1, c35101_g1_i1, c35101_g2_i1, c1465_g2_i1, c59329_g1_i1, c48810_g1_i2
97	@@Phenylpropanoid biosynthesis	34 (0.24%)	1	vvi00940	, c1103_g1_i1, c92903_g1_i1, c42439_g1_i3, c42439_g1_i1, c47342_g1_i2, c52010_g2_i1, c52049_g2_i2, c4578_g1_i1, c24688_g1_i1, c49780_g1_i1, c48512_g1_i1, c71620_g1_i1, c42439_g1_i2, c50638_g5_i1, c62260_g1_i1, c56645_g1_i1, c31939_g1_i1, c93735_g1_i1, c13385_g2_i1, c78944_g1_i1, c57633_g1_i1, c57633_g1_i2, c59365_g6_i6, c6672_g1_i1, c42376_g2_i1, c44923_g1_i1, c88346_g1_i1, c4607_g1_i1, c3915_g1_…
98	@@Ribosome	7 (0.05%)	1	mmb03010	, c31762_g1_i1, c48619_g1_i1, c66632_g1_i1, c87824_g1_i1, c241_g1_i1, c25146_g1_i1, c67923_g1_i1
99	Cysteine and methionine metabolism	46 (0.33%)	1	pop00270	, c38361_g1_i1, c55486_g5_i1, c41148_g1_i1, c16247_g1_i1, c97141_g1_i1, c59210_g1_i1, c80763_g1_i1, c45353_g1_i1, c78950_g1_i1, c52816_g1_i1, c33534_g1_i1, c32163_g1_i1, c32163_g1_i2, c24625_g1_i1, c69429_g1_i1, c14465_g1_i1, c43322_g1_i2, c71706_g1_i1, c70592_g1_i1, c57078_g4_i1, c35200_g2_i2, c6299_g1_i1, c65305_g1_i1, c97934_g1_i1, c46952_g1_i1, c77969_g1_i1, c32221_g1_i2, c12542_g1_i1, c46952…
100	@@Ribosome	12 (0.09%)	1	xtr03010	, c58522_g1_i1, c65942_g1_i1, c45779_g1_i1, c32430_g1_i1, c77005_g1_i1, c32711_g1_i1, c9688_g1_i1, c45866_g1_i1, c61936_g1_i1, c85387_g1_i1, c82370_g1_i1, c48788_g1_i2
101	Glyoxylate and dicarboxylate metabolism	19 (0.14%)	1	pop00630	, c53787_g1_i1, c78702_g1_i1, c76937_g1_i1, c52510_g1_i1, c85226_g1_i1, c54894_g1_i7, c25366_g2_i1, c65916_g1_i1, c86455_g1_i1, c22901_g1_i1, c92667_g1_i1, c25366_g1_i1, c49173_g1_i3, c51109_g1_i4, c63247_g1_i1, c69542_g1_i1, c57594_g1_i1, c76243_g1_i1, c90590_g1_i1
102	@@Glutathione metabolism	27 (0.19%)	1	vvi00480	, c43442_g1_i1, c79001_g1_i1, c59605_g2_i3, c55290_g1_i4, c83175_g1_i1, c1146_g1_i1, c59605_g2_i1, c65318_g1_i1, c82052_g1_i1, c91697_g1_i1, c57257_g1_i1, c60085_g1_i1, c45983_g2_i1, c36324_g1_i2, c51007_g3_i1, c6130_g2_i1, c51007_g5_i1, c51007_g5_i2, c50567_g1_i2, c67456_g1_i1, c34555_g2_i1, c51007_g2_i1, c94602_g1_i1, c17240_g1_i1, c30204_g1_i2, c40949_g1_i1, c97943_g1_i1
103	@@RNA transport	6 (0.04%)	1	pif03013	, c72788_g1_i1, c9919_g2_i1, c52696_g2_i1, c59484_g6_i3, c81576_g1_i1, c49557_g1_i1
104	@@Photosynthesis - antenna proteins	14 (0.1%)	1	rcu00196	, c19613_g1_i1, c66301_g1_i1, c96850_g1_i1, c6334_g2_i1, c61888_g1_i1, c25915_g2_i1, c63488_g1_i1, c1806_g1_i1, c35456_g2_i1, c20212_g1_i1, c57473_g3_i1, c57473_g3_i2, c57473_g3_i3, c55231_g1_i1
105	@@Fructose and mannose metabolism	37 (0.26%)	1	vvi00051	, c28543_g2_i1, c8878_g1_i1, c57132_g3_i7, c41757_g2_i1, c59956_g2_i8, c42084_g2_i1, c48208_g1_i1, c57619_g1_i10, c46997_g5_i2, c74971_g1_i1, c36255_g1_i1, c48300_g1_i1, c42084_g1_i1, c33189_g2_i1, c53605_g1_i2, c67308_g1_i1, c82187_g1_i1, c77703_g1_i1, c40112_g1_i1, c99813_g1_i1, c40112_g2_i1, c57619_g1_i1, c57619_g1_i3, c57619_g1_i9, c978_g1_i1, c101036_g1_i1, c57619_g1_i2, c52846_g3_i3, c52846…
106	@@Biosynthesis of secondary metabolites	303 (2.15%)	1	pop01110	, c18685_g1_i1, c55486_g5_i1, c89559_g1_i1, c22898_g1_i1, c55928_g1_i1, c47317_g5_i1, c55919_g1_i1, c56693_g1_i1, c28773_g1_i1, c21006_g1_i1, c31477_g1_i1, c38760_g2_i1, c43335_g1_i2, c59247_g2_i1, c37166_g1_i1, c99970_g1_i1, c50507_g4_i1, c94742_g1_i1, c48248_g1_i1, c73701_g1_i1, c16247_g1_i1, c80205_g1_i1, c78702_g1_i1, c36506_g3_i1, c11613_g1_i1, c56021_g2_i9, c56894_g1_i11, c16635_g1_i1, c769…
107	Glycerolipid metabolism	46 (0.33%)	1	vvi00561	, c45569_g1_i1, c50484_g3_i1, c99015_g1_i1, c85785_g1_i1, c55340_g1_i1, c59748_g1_i3, c59748_g1_i2, c99767_g1_i1, c33478_g1_i1, c56052_g2_i1, c59390_g3_i2, c43610_g1_i1, c75803_g1_i1, c39248_g1_i1, c58610_g2_i1, c44129_g2_i2, c50484_g1_i1, c39264_g3_i1, c50484_g5_i1, c81018_g1_i1, c46184_g1_i1, c58226_g4_i4, c58226_g4_i3, c57143_g2_i1, c57143_g2_i6, c54639_g3_i1, c55966_g2_i1, c44129_g1_i1, c5463…
108	@@Purine metabolism	106 (0.75%)	1	vvi00230	, c45327_g1_i1, c44586_g3_i1, c40832_g2_i1, c99044_g1_i1, c47649_g2_i1, c53162_g1_i6, c58349_g8_i1, c30102_g3_i1, c79561_g1_i1, c87666_g1_i1, c65471_g1_i1, c57418_g1_i4, c57418_g1_i2, c17195_g1_i1, c54144_g1_i1, c54144_g2_i3, c46311_g1_i2, c79702_g1_i1, c29330_g1_i1, c58691_g11_i2, c52178_g2_i2, c55273_g1_i1, c55273_g1_i4, c55914_g2_i4, c26100_g2_i1, c47283_g1_i1, c47283_g1_i2, c45321_g1_i3, c483…
109	Basal transcription factors	31 (0.22%)	1	vvi03022	, c59152_g1_i2, c50654_g2_i1, c59756_g1_i2, c57637_g2_i15, c57637_g2_i14, c27904_g1_i1, c2243_g1_i1, c97972_g1_i1, c57717_g1_i3, c57637_g2_i3, c50524_g1_i1, c47316_g1_i3, c46739_g1_i1, c46739_g1_i2, c34824_g1_i1, c71760_g1_i1, c43312_g1_i1, c57717_g2_i2, c57637_g2_i19, c49727_g1_i5, c89633_g1_i1, c47316_g3_i1, c48141_g2_i1, c57717_g1_i1, c48141_g1_i3, c56839_g1_i2, c47889_g2_i1, c51623_g3_i1, c51…
110	@@Oxidative phosphorylation	6 (0.04%)	1	aly00190	, c41210_g1_i1, c45763_g1_i1, c32483_g3_i1, c52655_g1_i1, c38141_g2_i1, c42334_g1_i1
111	@@Pentose phosphate pathway	27 (0.19%)	1	pop00030	, c55919_g1_i1, c31477_g1_i1, c16635_g1_i1, c81392_g1_i1, c46997_g1_i1, c50939_g2_i1, c50939_g2_i4, c43442_g4_i3, c42084_g3_i1, c5254_g2_i1, c12379_g1_i1, c43442_g4_i2, c42922_g1_i1, c58382_g2_i6, c50939_g1_i2, c48273_g1_i1, c48273_g1_i3, c48125_g1_i2, c45662_g3_i2, c42922_g2_i1, c75801_g1_i1, c99990_g1_i1, c20628_g2_i1, c43604_g1_i1, c53805_g1_i1, c51066_g1_i2, c4912_g2_i1
112	@@Inositol phosphate metabolism	24 (0.17%)	1	rcu00562	, c52959_g1_i2, c58649_g1_i3, c43335_g1_i1, c54240_g4_i1, c75983_g1_i1, c49464_g1_i3, c27843_g1_i1, c42347_g1_i3, c59966_g5_i7, c59966_g5_i6, c49562_g1_i1, c50344_g3_i1, c55462_g1_i4, c47838_g1_i1, c68471_g1_i1, c31471_g2_i1, c32567_g1_i1, c59734_g4_i1, c45538_g1_i1, c54240_g3_i1, c64017_g1_i1, c8705_g1_i1, c33771_g1_i1, c58031_g7_i4
113	Aminoacyl-tRNA biosynthesis	8 (0.06%)	1	pti00970	, c83189_g1_i1, c30650_g3_i1, c30650_g2_i1, c30650_g1_i1, c41068_g1_i1, c45922_g1_i1, c12464_g1_i1, c30737_g1_i1
114	@@Cysteine and methionine metabolism	30 (0.21%)	1	vvi00270	, c60315_g1_i1, c95307_g1_i1, c7397_g1_i1, c37711_g1_i2, c89097_g1_i1, c81283_g1_i1, c40589_g2_i2, c30325_g2_i1, c62322_g1_i1, c53493_g1_i1, c30707_g1_i1, c27329_g1_i1, c36416_g1_i1, c58756_g1_i1, c30707_g2_i1, c57523_g1_i1, c57523_g1_i2, c15305_g2_i1, c52816_g2_i1, c54572_g1_i6, c93777_g1_i1, c88025_g1_i1, c50567_g1_i2, c59536_g4_i1, c59905_g2_i1, c58667_g1_i1, c9039_g1_i1, c85158_g1_i1, c89109_…
115	Propanoate metabolism	24 (0.17%)	1	vvi00640	, c38059_g4_i1, c54044_g1_i1, c54044_g1_i2, c37711_g1_i2, c56052_g2_i1, c80056_g1_i1, c78974_g1_i1, c81018_g1_i1, c54031_g1_i7, c30325_g2_i1, c35224_g1_i1, c68428_g1_i1, c38059_g2_i1, c32386_g2_i1, c35224_g2_i1, c39007_g1_i2, c39007_g1_i1, c84236_g1_i1, c89547_g1_i1, c58806_g1_i4, c31878_g1_i1, c50161_g1_i1, c75542_g1_i1, c89109_g1_i1
116	@@Metabolic pathways	10 (0.07%)	1	dre01100	, c55056_g2_i2, c80861_g1_i1, c39523_g1_i1, c66146_g1_i1, c101122_g1_i1, c70678_g1_i1, c53412_g1_i1, c92563_g1_i1, c14569_g1_i1, c32504_g1_i1
117	@@Pentose phosphate pathway	5 (0.04%)	1	ath00030	, c32312_g1_i1, c88118_g1_i1, c74979_g1_i1, c32661_g1_i1, c39367_g1_i1
118	Glycosylphosphatidylinositol(GPI)-anchor biosynthesis	7 (0.05%)	1	pop00563	, c49257_g1_i2, c58751_g2_i3, c58751_g2_i4, c59234_g1_i6, c55301_g1_i2, c58154_g1_i1, c47466_g1_i2
119	@@Phagosome	6 (0.04%)	1	ddi04145	, c1319_g1_i1, c53203_g2_i1, c5657_g1_i1, c563_g1_i1, c24597_g2_i1, c5417_g1_i1
120	@@Pentose and glucuronate interconversions	25 (0.18%)	1	vvi00040	, c56052_g2_i1, c51488_g2_i1, c1559_g1_i2, c52090_g1_i2, c33660_g2_i1, c67488_g1_i1, c40905_g2_i2, c81018_g1_i1, c49007_g1_i1, c61350_g1_i1, c50972_g3_i1, c18039_g1_i1, c33660_g3_i1, c39007_g1_i2, c39007_g1_i1, c27212_g1_i1, c90633_g1_i1, c32312_g2_i1, c31878_g1_i1, c44539_g2_i1, c77897_g1_i1, c50161_g1_i1, c101360_g1_i1, c97949_g1_i1, c80029_g1_i1
121	C5-Branched dibasic acid metabolism	5 (0.04%)	1	rcu00660	, c49065_g2_i1, c83228_g1_i1, c66435_g1_i1, c30785_g1_i1, c32236_g1_i2
122	@@Purine metabolism	8 (0.06%)	1	osa00230	, c64451_g1_i1, c93552_g1_i1, c63223_g1_i1, c41263_g1_i1, c14825_g1_i1, c88517_g1_i1, c47815_g1_i1, c65633_g1_i1
123	@@Ribosome	11 (0.08%)	1	lbc03010	, c48590_g1_i1, c94291_g1_i1, c9452_g1_i1, c101229_g1_i1, c54671_g2_i1, c66271_g1_i1, c91414_g1_i1, c100131_g1_i1, c89937_g1_i1, c37615_g1_i1, c32027_g1_i1
124	@@Ribosome	13 (0.09%)	1	bmy03010	, c96684_g1_i1, c53195_g1_i1, c45475_g1_i1, c84623_g1_i1, c49474_g2_i1, c2076_g1_i1, c41057_g1_i2, c41057_g1_i1, c94623_g1_i1, c61841_g1_i1, c28723_g1_i1, c18357_g1_i1, c58271_g1_i1
125	@@Linoleic acid metabolism	9 (0.06%)	1	rcu00591	, c28305_g1_i1, c48989_g1_i1, c37995_g1_i1, c59923_g2_i1, c93973_g1_i1, c47065_g3_i1, c56233_g1_i2, c56233_g1_i1, c54920_g1_i1
126	@@Plant-pathogen interaction	67 (0.48%)	1	rcu04626	, c42383_g2_i1, c65295_g1_i1, c54378_g1_i5, c33408_g1_i3, c62819_g1_i1, c35064_g1_i1, c35433_g1_i1, c56838_g1_i1, c89923_g1_i1, c56836_g4_i2, c73747_g1_i1, c53219_g3_i1, c26444_g1_i1, c56836_g7_i3, c67735_g1_i1, c63295_g1_i1, c77519_g1_i1, c48279_g3_i1, c97989_g1_i1, c75562_g1_i1, c37717_g3_i1, c38522_g2_i1, c55028_g3_i2, c88091_g1_i1, c72662_g1_i1, c58706_g1_i1, c58706_g1_i2, c58706_g1_i3, c4053…
127	Nucleotide excision repair	9 (0.06%)	1	pop03420	, c57637_g2_i11, c42830_g1_i1, c69492_g1_i1, c57665_g1_i1, c49727_g1_i3, c42294_g2_i1, c72640_g1_i1, c56963_g1_i2, c17961_g1_i2
128	@@Oxidative phosphorylation	18 (0.13%)	1	ppp00190	, c74494_g1_i1, c10709_g1_i1, c48102_g2_i1, c8216_g2_i1, c59760_g5_i1, c46628_g1_i1, c28592_g1_i1, c34553_g1_i1, c27777_g1_i1, c94833_g1_i1, c48102_g1_i1, c27695_g1_i1, c96379_g1_i1, c40241_g2_i1, c41774_g2_i1, c8745_g1_i1, c4952_g1_i1, c71832_g1_i1
129	Fructose and mannose metabolism	28 (0.2%)	1	pop00051	, c28543_g1_i1, c28543_g3_i1, c46997_g1_i1, c50939_g2_i1, c50939_g2_i4, c42084_g3_i1, c59956_g2_i13, c5254_g2_i1, c57600_g1_i2, c4696_g1_i1, c48300_g2_i1, c21859_g2_i1, c58382_g2_i6, c28987_g2_i1, c21859_g1_i1, c50939_g1_i2, c3644_g1_i1, c84294_g1_i1, c48125_g1_i2, c70726_g1_i1, c59956_g2_i21, c57600_g1_i3, c42786_g1_i3, c20628_g2_i1, c43604_g1_i1, c53805_g1_i1, c51066_g1_i2, c101044_g1_i1
130	@@Spliceosome	6 (0.04%)	1	zma03040	, c49229_g2_i1, c79347_g1_i1, c27976_g2_i1, c4742_g1_i1, c58743_g1_i1, c92612_g1_i1
131	@@Oxidative phosphorylation	8 (0.06%)	1	ota00190	, c31054_g1_i1, c33199_g2_i1, c61790_g1_i1, c14287_g1_i1, c78177_g1_i1, c8798_g1_i1, c28592_g2_i1, c40241_g1_i1
132	@@Starch and sucrose metabolism	7 (0.05%)	1	aly00500	, c100386_g1_i1, c59776_g4_i1, c50638_g1_i1, c51488_g1_i1, c37203_g4_i1, c8483_g2_i1, c98975_g1_i1
133	Phenylpropanoid biosynthesis	48 (0.34%)	1	pop00940	, c55928_g1_i1, c47317_g5_i1, c21006_g1_i1, c66365_g1_i1, c11613_g1_i1, c56894_g1_i11, c49950_g1_i1, c52049_g2_i1, c29548_g2_i1, c47608_g1_i1, c44716_g1_i2, c56769_g2_i5, c50798_g3_i1, c53482_g1_i1, c45591_g1_i1, c45591_g1_i2, c28711_g2_i1, c38640_g1_i1, c46126_g1_i1, c14266_g1_i1, c59034_g1_i1, c35393_g1_i1, c50638_g2_i1, c85367_g1_i1, c64301_g1_i1, c45336_g2_i2, c52483_g1_i2, c50638_g3_i3, c473…
134	Ascorbate and aldarate metabolism	19 (0.14%)	1	rcu00053	, c58649_g1_i3, c43335_g1_i1, c35397_g1_i2, c100006_g1_i1, c65019_g1_i1, c54739_g1_i2, c59430_g9_i2, c59430_g9_i1, c7724_g1_i1, c51488_g3_i1, c56052_g3_i3, c49562_g1_i1, c74838_g1_i1, c40905_g1_i1, c56052_g1_i2, c28647_g1_i2, c20360_g1_i1, c91668_g1_i1, c77953_g1_i1
135	@@Protein processing in endoplasmic reticulum	6 (0.04%)	1	smo04141	, c63769_g1_i1, c42113_g2_i1, c29787_g1_i1, c80987_g1_i1, c16699_g2_i1, c7618_g1_i1
136	@@Peroxisome	44 (0.31%)	1	vvi04146	, c59605_g2_i3, c35441_g3_i1, c59664_g6_i1, c16482_g1_i1, c41830_g1_i1, c35378_g1_i1, c68409_g1_i1, c46804_g2_i2, c59605_g2_i1, c51253_g1_i1, c44848_g1_i4, c55511_g2_i2, c54031_g1_i7, c43646_g3_i1, c57705_g2_i4, c57705_g2_i9, c55139_g1_i3, c59456_g6_i3, c35626_g1_i2, c57705_g1_i4, c57705_g1_i1, c58286_g4_i1, c58286_g4_i6, c61346_g1_i1, c59175_g1_i7, c62290_g1_i1, c11718_g1_i1, c38771_g4_i1, c5671…
137	@@Purine metabolism	15 (0.11%)	1	ath00230	, c92652_g1_i1, c10420_g1_i1, c45615_g1_i2, c20411_g1_i1, c44902_g1_i1, c44902_g2_i2, c101046_g1_i1, c10293_g2_i1, c101484_g1_i1, c59818_g1_i3, c64548_g1_i1, c6876_g1_i1, c24830_g1_i2, c37170_g1_i1, c54144_g2_i10
138	@@Photosynthesis	28 (0.2%)	1	pop00195	, c94045_g1_i1, c101018_g1_i1, c43155_g1_i1, c61196_g1_i1, c87934_g1_i1, c18865_g1_i1, c82406_g1_i1, c57124_g1_i1, c59753_g1_i2, c56916_g2_i1, c41887_g1_i1, c88531_g1_i1, c79146_g1_i1, c52316_g1_i1, c52316_g1_i3, c52316_g1_i2, c51614_g1_i1, c379_g1_i1, c44224_g1_i1, c1059_g1_i1, c73688_g1_i1, c96884_g1_i1, c60111_g1_i1, c20119_g1_i1, c88599_g1_i1, c45351_g1_i1, c61996_g1_i1, c33098_g1_i1
139	@@Phenylalanine metabolism	5 (0.04%)	1	ath00360	, c94525_g1_i1, c59034_g1_i7, c60191_g1_i1, c100013_g1_i1, c48856_g1_i1
140	@@Starch and sucrose metabolism	73 (0.52%)	1	vvi00500	, c34943_g1_i2, c6813_g1_i1, c24245_g2_i1, c51373_g1_i1, c43928_g2_i1, c36272_g3_i1, c48208_g1_i1, c60320_g1_i1, c51488_g2_i1, c55342_g1_i2, c42458_g1_i1, c74971_g1_i1, c43928_g3_i1, c4578_g1_i1, c35566_g1_i1, c67123_g1_i1, c59880_g2_i1, c32201_g3_i1, c48300_g1_i1, c67488_g1_i1, c11698_g2_i1, c49780_g1_i1, c43928_g1_i1, c33189_g2_i1, c40905_g2_i2, c67308_g1_i1, c71615_g1_i1, c55613_g1_i2, c55613_…
141	@@Ribosome biogenesis in eukaryotes	14 (0.1%)	1	pop03008	, c3996_g1_i1, c80064_g1_i1, c56525_g3_i1, c7038_g1_i1, c75087_g1_i1, c93736_g1_i1, c53115_g1_i1, c42242_g1_i1, c58946_g1_i1, c84544_g1_i1, c83200_g1_i1, c75799_g1_i1, c88581_g1_i1, c62223_g1_i1
142	@@Zeatin biosynthesis	11 (0.08%)	1	rcu00908	, c58791_g1_i3, c58791_g1_i1, c58791_g1_i2, c65606_g1_i1, c53818_g1_i5, c39568_g1_i2, c32960_g1_i2, c52275_g1_i3, c59912_g13_i1, c10594_g1_i1, c63256_g1_i1
143	RNA transport	7 (0.05%)	1	aly03013	, c82278_g1_i1, c29375_g1_i1, c55880_g1_i1, c57699_g4_i1, c90651_g1_i1, c6840_g1_i1, c44826_g3_i1
144	@@Metabolic pathways	30 (0.21%)	1	tet01100	, c96675_g1_i1, c65913_g1_i1, c49432_g1_i1, c9983_g1_i1, c43472_g1_i1, c59073_g1_i1, c24600_g1_i1, c97590_g1_i1, c91969_g1_i1, c22190_g1_i1, c44932_g1_i1, c51335_g2_i1, c52617_g1_i1, c34014_g1_i1, c18216_g1_i1, c10877_g1_i1, c46983_g1_i1, c30284_g2_i1, c14386_g1_i1, c8916_g1_i1, c36840_g3_i1, c79183_g1_i1, c80840_g1_i1, c30617_g1_i1, c21139_g1_i1, c101104_g1_i1, c12132_g1_i1, c54175_g1_i1, c19431…
145	@@Metabolic pathways	8 (0.06%)	1	uma01100	, c62977_g1_i1, c83092_g1_i1, c14812_g1_i1, c15644_g1_i1, c28581_g1_i1, c19408_g1_i1, c34124_g1_i1, c23654_g1_i1
146	@@Spliceosome	6 (0.04%)	1	mcc03040	, c33262_g1_i1, c27976_g1_i1, c82524_g1_i1, c57797_g4_i1, c30359_g1_i1, c52068_g3_i1
147	@@DNA replication	12 (0.09%)	1	rcu03030	, c1547_g1_i2, c75915_g1_i1, c58849_g1_i7, c52260_g1_i1, c88645_g1_i1, c29972_g1_i2, c29972_g1_i1, c43282_g1_i2, c27627_g1_i1, c59300_g3_i3, c51766_g1_i1, c77935_g1_i1
148	@@Ribosome	34 (0.24%)	1	nve03010	, c56381_g1_i1, c72867_g1_i1, c76265_g1_i1, c51511_g1_i1, c56812_g1_i1, c90188_g1_i1, c35023_g2_i1, c15637_g2_i1, c50760_g1_i1, c81977_g1_i1, c78599_g1_i1, c27736_g1_i1, c79105_g1_i1, c56381_g2_i1, c1715_g2_i1, c44338_g1_i1, c42518_g1_i1, c54527_g1_i1, c52320_g1_i1, c8354_g1_i1, c87764_g1_i1, c13035_g1_i1, c89927_g1_i1, c63158_g1_i1, c79500_g1_i1, c2994_g1_i1, c45860_g1_i1, c1715_g1_i1, c51728_g1…
149	Alanine, aspartate and glutamate metabolism	6 (0.04%)	1	ddi00250	, c39000_g3_i1, c82030_g1_i1, c70558_g1_i1, c39000_g2_i1, c39000_g1_i1, c86993_g1_i1
150	@@RNA degradation	5 (0.04%)	1	aly03018	, c29375_g1_i1, c55880_g1_i1, c59139_g3_i7, c44826_g3_i1, c35281_g2_i1
151	Endocytosis	23 (0.16%)	1	pop04144	, c43653_g1_i1, c62356_g1_i1, c36316_g1_i2, c97245_g1_i1, c39042_g1_i1, c25564_g1_i2, c56097_g1_i1, c49229_g1_i1, c29709_g1_i1, c58275_g4_i2, c58275_g4_i4, c51909_g1_i2, c1423_g1_i1, c59149_g3_i1, c81234_g1_i1, c17344_g2_i1, c83831_g1_i1, c56847_g5_i2, c9801_g1_i1, c42708_g1_i2, c59090_g1_i3, c47715_g1_i1, c45713_g3_i1
152	@@Amino sugar and nucleotide sugar metabolism	11 (0.08%)	1	ath00520	, c50487_g4_i1, c38329_g1_i1, c87546_g1_i1, c50487_g2_i1, c87455_g1_i1, c59027_g14_i1, c40089_g1_i1, c50487_g3_i1, c14358_g1_i1, c84669_g1_i1, c49156_g1_i1
153	@@Arginine and proline metabolism	30 (0.21%)	1	rcu00330	, c42703_g1_i1, c99154_g1_i1, c75787_g1_i1, c100006_g1_i1, c42819_g1_i1, c49335_g3_i2, c94903_g1_i1, c54739_g1_i2, c7724_g1_i1, c69452_g1_i1, c49335_g2_i1, c35172_g2_i1, c70577_g1_i1, c48699_g1_i1, c48699_g2_i1, c56052_g3_i3, c85814_g1_i1, c17331_g1_i1, c74838_g1_i1, c65506_g1_i1, c56052_g1_i2, c12125_g1_i1, c92648_g1_i1, c35318_g3_i2, c58806_g1_i2, c55173_g1_i2, c36678_g1_i1, c44052_g2_i2, c3531…
154	@@RNA transport	7 (0.05%)	1	tgo03013	, c81781_g1_i1, c60427_g1_i1, c47258_g1_i1, c14988_g1_i2, c59535_g4_i1, c59535_g1_i2, c4641_g1_i1
155	Nicotinate and nicotinamide metabolism	7 (0.05%)	1	vvi00760	, c53162_g1_i6, c48124_g1_i2, c53162_g1_i1, c55870_g7_i4, c89614_g1_i1, c51480_g1_i1, c21595_g1_i1
156	@@Galactose metabolism	33 (0.23%)	1	vvi00052	, c57132_g3_i7, c59609_g7_i1, c59609_g7_i6, c47572_g3_i1, c57619_g1_i10, c53053_g1_i5, c59390_g3_i2, c47572_g2_i1, c34610_g1_i1, c48300_g1_i1, c67308_g1_i1, c71615_g1_i1, c99813_g1_i1, c24387_g2_i1, c57619_g1_i1, c57619_g1_i3, c57619_g1_i9, c68057_g1_i1, c978_g1_i1, c101036_g1_i1, c44219_g1_i2, c57619_g1_i2, c55125_g4_i2, c56956_g2_i6, c56956_g2_i8, c52846_g3_i3, c52846_g3_i1, c47225_g1_i1, c8322…
157	Ubiquitin mediated proteolysis	9 (0.06%)	1	ddi04120	, c81994_g1_i1, c91106_g1_i1, c93_g1_i1, c98734_g1_i1, c39924_g1_i1, c7999_g1_i1, c78399_g1_i1, c93259_g1_i1, c58434_g1_i1
158	@@Ribosome	16 (0.11%)	1	ppl03010	, c22267_g2_i1, c49135_g1_i1, c55323_g1_i1, c80974_g1_i1, c55864_g1_i1, c96575_g1_i1, c30861_g1_i1, c4792_g1_i1, c82553_g1_i1, c35959_g1_i1, c101790_g1_i1, c56121_g1_i1, c10817_g2_i1, c63924_g1_i1, c22232_g1_i1, c87441_g1_i1
159	@@Ubiquinone and other terpenoid-quinone biosynthesis	9 (0.06%)	1	rcu00130	, c35393_g3_i1, c59267_g2_i7, c71625_g1_i1, c29298_g1_i1, c14252_g2_i1, c75838_g1_i1, c32220_g1_i1, c94752_g1_i1, c14252_g1_i1
160	@@Alanine, aspartate and glutamate metabolism	30 (0.21%)	1	vvi00250	, c20125_g1_i1, c14915_g1_i1, c48124_g1_i2, c21572_g1_i1, c82166_g1_i1, c55110_g1_i1, c55110_g4_i1, c4434_g1_i1, c48752_g1_i1, c29923_g1_i1, c55110_g3_i4, c55110_g3_i3, c58505_g16_i2, c36753_g1_i1, c59749_g1_i1, c27390_g1_i1, c29923_g2_i1, c94835_g1_i1, c99996_g1_i1, c93917_g1_i1, c68314_g1_i1, c15305_g2_i1, c55110_g2_i1, c93777_g1_i1, c42072_g1_i1, c42072_g1_i2, c67397_g1_i1, c42450_g4_i1, c3916…
161	@@Endocytosis	9 (0.06%)	1	osa04144	, c45578_g1_i1, c46558_g1_i1, c98622_g1_i1, c28431_g2_i1, c91547_g1_i1, c56847_g3_i1, c41030_g1_i1, c73535_g1_i1, c66941_g1_i1
162	Phagosome	20 (0.14%)	1	pop04145	, c59150_g2_i10, c48885_g1_i1, c59150_g2_i4, c36316_g1_i2, c61199_g1_i1, c48885_g2_i3, c56457_g1_i1, c33985_g1_i2, c56935_g1_i3, c50959_g1_i5, c77237_g1_i1, c63261_g1_i1, c65291_g1_i1, c25614_g1_i1, c52969_g1_i1, c19372_g1_i1, c14165_g1_i1, c42708_g1_i2, c51001_g1_i1, c98451_g1_i1
163	@@Pyruvate metabolism	42 (0.3%)	1	pop00620	, c39182_g1_i1, c94742_g1_i1, c43834_g1_i2, c80205_g1_i1, c78702_g1_i1, c76937_g1_i1, c39182_g2_i1, c83174_g1_i1, c37796_g1_i1, c88394_g1_i1, c9219_g1_i1, c25690_g1_i1, c67379_g1_i1, c38059_g3_i1, c86455_g1_i1, c701_g1_i1, c22901_g1_i1, c9630_g2_i1, c701_g2_i1, c85277_g1_i1, c55363_g1_i13, c55363_g1_i11, c83118_g1_i1, c53505_g1_i2, c54739_g1_i4, c36169_g1_i1, c101107_g1_i1, c86172_g1_i1, c101207_…
164	mRNA surveillance pathway	50 (0.36%)	1	rcu03015	, c58321_g1_i7, c58321_g1_i8, c54711_g1_i3, c41770_g1_i2, c57577_g1_i6, c44957_g2_i1, c44957_g2_i2, c59558_g4_i12, c59558_g4_i10, c59558_g4_i3, c7147_g1_i1, c57577_g1_i9, c7089_g1_i2, c76935_g1_i1, c95878_g1_i1, c63286_g1_i1, c55241_g5_i1, c56095_g2_i3, c57105_g7_i2, c86301_g1_i1, c48170_g1_i2, c95813_g1_i1, c48313_g1_i1, c56262_g5_i1, c81057_g1_i1, c51181_g3_i5, c50414_g1_i3, c52312_g1_i2, c5633…
165	@@Plant-pathogen interaction	7 (0.05%)	1	ath04626	, c53572_g1_i2, c55604_g1_i1, c56836_g5_i1, c11377_g1_i1, c46094_g2_i1, c59240_g16_i2, c79890_g1_i1
166	@@Biosynthesis of secondary metabolites	10 (0.07%)	1	tet01110	, c65913_g1_i1, c49432_g1_i1, c24600_g1_i1, c97590_g1_i1, c10877_g1_i1, c30284_g2_i1, c14386_g1_i1, c8916_g1_i1, c101104_g1_i1, c54175_g1_i1
167	@@Ribosome	10 (0.07%)	1	mbr03010	, c52683_g1_i1, c38240_g1_i1, c97607_g1_i1, c79196_g1_i1, c12143_g1_i1, c62440_g1_i1, c13368_g1_i1, c79826_g1_i1, c30584_g2_i1, c5948_g1_i1
168	@@Ribosome	12 (0.09%)	1	tet03010	, c55755_g1_i1, c57467_g1_i2, c52371_g1_i1, c52907_g1_i1, c47819_g1_i1, c55676_g1_i1, c57375_g1_i1, c57580_g1_i2, c57035_g1_i1, c57103_g1_i1, c42373_g1_i1, c6590_g1_i1
169	@@Pentose and glucuronate interconversions	19 (0.14%)	1	pop00040	, c81105_g1_i1, c58425_g4_i4, c31926_g1_i1, c80019_g1_i1, c53505_g1_i2, c54739_g1_i4, c58561_g1_i2, c51000_g1_i1, c58561_g1_i1, c36146_g4_i1, c37578_g3_i1, c56017_g1_i2, c36146_g2_i1, c86089_g1_i1, c64218_g1_i1, c15323_g1_i1, c38799_g1_i1, c53505_g2_i1, c43465_g1_i1
170	@@Phosphatidylinositol signaling system	21 (0.15%)	1	pop04070	, c43335_g1_i2, c57534_g1_i1, c73842_g1_i1, c39042_g1_i1, c56367_g3_i3, c56367_g1_i1, c43335_g1_i3, c16248_g1_i1, c6273_g1_i1, c52225_g1_i3, c50344_g1_i1, c58275_g4_i2, c58275_g4_i4, c51909_g1_i2, c41841_g2_i1, c4139_g1_i1, c64844_g1_i1, c74867_g1_i1, c36106_g1_i1, c90885_g1_i1, c67650_g1_i1
171	@@Biosynthesis of secondary metabolites	41 (0.29%)	1	aly01110	, c27839_g1_i1, c39461_g1_i1, c59579_g1_i1, c18814_g1_i1, c55762_g2_i2, c55762_g2_i4, c47601_g2_i1, c43604_g2_i1, c4912_g1_i1, c59021_g18_i3, c59155_g1_i2, c173_g1_i1, c45763_g1_i1, c74690_g1_i1, c48738_g1_i1, c15305_g1_i1, c50638_g1_i1, c97761_g1_i1, c30731_g1_i1, c98011_g1_i1, c50574_g1_i2, c70050_g1_i1, c51488_g1_i1, c50939_g1_i3, c64297_g1_i1, c14915_g2_i1, c28375_g1_i2, c67525_g1_i1, c56554_…
172	@@Oxidative phosphorylation	10 (0.07%)	1	ddi00190	, c1319_g1_i1, c5657_g1_i1, c15292_g1_i1, c23792_g1_i1, c6386_g1_i1, c36417_g2_i1, c88867_g1_i1, c24597_g2_i1, c22534_g1_i1, c5417_g1_i1
173	@@Biosynthesis of unsaturated fatty acids	6 (0.04%)	1	vvi01040	, c61874_g1_i1, c59175_g1_i7, c95903_g1_i1, c49303_g1_i1, c77878_g1_i1, c49303_g2_i1
174	@@N-Glycan biosynthesis	29 (0.21%)	1	vvi00510	, c59802_g3_i1, c31859_g1_i1, c95196_g1_i1, c66383_g1_i1, c39200_g2_i1, c76863_g1_i1, c56423_g3_i1, c51670_g1_i2, c39200_g4_i1, c39275_g1_i1, c20115_g1_i1, c98939_g1_i1, c58511_g7_i1, c34210_g1_i1, c4908_g1_i1, c56423_g2_i3, c10054_g1_i1, c55019_g1_i6, c32246_g1_i1, c56680_g1_i10, c44363_g3_i1, c55746_g1_i1, c59532_g10_i4, c87669_g1_i1, c57019_g1_i1, c49109_g1_i2, c49109_g1_i1, c59532_g10_i2, c84…
175	@@Carotenoid biosynthesis	16 (0.11%)	1	pop00906	, c56267_g4_i1, c37820_g1_i2, c12998_g1_i1, c79682_g1_i1, c32350_g2_i2, c97050_g1_i1, c55256_g1_i1, c70806_g1_i1, c55256_g5_i1, c52192_g2_i1, c66340_g1_i1, c94057_g1_i1, c23921_g2_i1, c23921_g1_i1, c32201_g2_i1, c39258_g1_i1
176	@@Photosynthesis	7 (0.05%)	1	ath00195	, c34289_g2_i1, c62777_g1_i1, c11681_g1_i1, c34289_g1_i1, c7498_g1_i1, c20873_g1_i1, c41648_g2_i1
177	@@Nitrogen metabolism	33 (0.23%)	1	vvi00910	, c20125_g1_i1, c47704_g1_i1, c82166_g1_i1, c50035_g1_i2, c55110_g1_i1, c55110_g4_i1, c4434_g1_i1, c29923_g1_i1, c55110_g3_i4, c55110_g3_i3, c10652_g1_i1, c68431_g1_i1, c45583_g1_i4, c30014_g1_i1, c36753_g1_i1, c59749_g1_i1, c29923_g2_i1, c99996_g1_i1, c17345_g1_i1, c17345_g2_i1, c68314_g1_i1, c55110_g2_i1, c62221_g1_i1, c42072_g1_i1, c42072_g1_i2, c75927_g1_i1, c4607_g1_i1, c30014_g1_i3, c57634_…
178	@@Spliceosome	7 (0.05%)	1	osa03040	, c45578_g1_i1, c46558_g1_i1, c28431_g2_i1, c91547_g1_i1, c56847_g3_i1, c73535_g1_i1, c66941_g1_i1
179	@@Protein processing in endoplasmic reticulum	10 (0.07%)	1	tps04141	, c38396_g1_i1, c38396_g2_i1, c34788_g1_i1, c29230_g1_i1, c48995_g1_i1, c49558_g1_i1, c50490_g1_i1, c44454_g2_i1, c9687_g1_i1, c44454_g4_i1
180	@@Terpenoid backbone biosynthesis	25 (0.18%)	1	rcu00900	, c36944_g1_i1, c56936_g8_i1, c59247_g1_i1, c30487_g1_i1, c68417_g1_i1, c56693_g2_i1, c38760_g1_i1, c20766_g2_i1, c59247_g1_i2, c14205_g1_i1, c90683_g1_i1, c38058_g1_i1, c58711_g1_i4, c58711_g1_i5, c97363_g1_i1, c49173_g1_i2, c55704_g1_i1, c89361_g1_i1, c1760_g2_i1, c55704_g2_i1, c77456_g1_i1, c59247_g3_i1, c75770_g1_i1, c56693_g3_i1, c41046_g1_i1
181	@@Oxidative phosphorylation	65 (0.46%)	1	vvi00190	, c59399_g2_i3, c52269_g1_i1, c65489_g1_i1, c32483_g1_i1, c30150_g1_i1, c7081_g1_i1, c59399_g2_i4, c74800_g1_i1, c25008_g1_i1, c62988_g1_i1, c5880_g1_i1, c95867_g1_i1, c58169_g1_i1, c90399_g1_i1, c98957_g1_i1, c2175_g1_i1, c53960_g1_i3, c60373_g1_i1, c68566_g1_i1, c804_g1_i1, c56935_g1_i1, c90670_g1_i1, c78619_g1_i1, c59753_g3_i1, c48934_g2_i1, c35033_g1_i1, c51819_g1_i1, c44103_g1_i1, c57867_g2_…
182	@@Ribosome	20 (0.14%)	1	aly03010	, c56214_g1_i5, c58383_g1_i1, c56018_g1_i1, c85403_g1_i1, c54810_g1_i1, c55018_g1_i1, c51601_g1_i1, c38879_g2_i1, c15475_g1_i1, c18837_g1_i1, c81652_g1_i1, c99315_g1_i1, c56214_g1_i4, c12829_g1_i1, c47909_g1_i1, c56155_g1_i1, c91441_g1_i1, c95086_g1_i1, c70299_g1_i1, c72567_g1_i1
183	@@Biosynthesis of secondary metabolites	5 (0.04%)	1	ptm01110	, c56990_g2_i1, c94341_g1_i1, c14697_g1_i1, c92863_g1_i1, c99864_g1_i1
184	@@Glyoxylate and dicarboxylate metabolism	7 (0.05%)	1	nve00630	, c75136_g1_i1, c66090_g1_i1, c40816_g1_i1, c91561_g1_i1, c66378_g1_i1, c78217_g1_i1, c44251_g2_i1
185	@@Plant-pathogen interaction	64 (0.45%)	1	pop04626	, c31441_g2_i1, c59427_g3_i3, c38184_g1_i1, c59343_g1_i2, c59343_g1_i1, c60206_g1_i1, c56836_g6_i1, c55899_g2_i3, c49152_g1_i3, c49152_g1_i1, c65172_g1_i1, c59966_g4_i1, c58227_g5_i5, c41936_g2_i1, c84394_g1_i1, c52030_g1_i1, c50740_g4_i1, c28247_g1_i1, c21658_g1_i1, c53728_g1_i1, c53728_g1_i2, c100150_g1_i1, c49101_g1_i3, c57343_g6_i1, c60091_g1_i1, c99132_g1_i1, c50740_g2_i1, c45304_g1_i1, c467…
186	SNARE interactions in vesicular transport	6 (0.04%)	1	vvi04130	, c92920_g1_i1, c64313_g1_i1, c45795_g1_i2, c49659_g1_i1, c98985_g1_i1, c33236_g2_i1
187	@@Pyrimidine metabolism	13 (0.09%)	1	ath00240	, c64362_g1_i1, c51581_g1_i5, c51581_g1_i3, c45615_g1_i2, c20411_g1_i1, c10293_g2_i1, c101484_g1_i1, c64548_g1_i1, c49641_g1_i3, c6876_g1_i1, c24830_g1_i2, c37170_g1_i1, c54144_g2_i10
188	@@Inositol phosphate metabolism	5 (0.04%)	1	ddi00562	, c22710_g1_i1, c30797_g1_i1, c59966_g5_i2, c30797_g2_i1, c51978_g1_i1
189	@@Sphingolipid metabolism	8 (0.06%)	1	vvi00600	, c55681_g1_i4, c55681_g1_i3, c55681_g1_i2, c53053_g1_i5, c59390_g3_i2, c31583_g2_i1, c52640_g7_i1, c73723_g1_i1
190	@@Metabolic pathways	109 (0.77%)	1	ath01100	, c39321_g2_i1, c57078_g2_i1, c64362_g1_i1, c51581_g1_i5, c51581_g1_i3, c94525_g1_i1, c43085_g1_i1, c43085_g1_i2, c27489_g2_i1, c59873_g1_i4, c42881_g3_i1, c49581_g1_i3, c34289_g2_i1, c53814_g3_i1, c27777_g2_i1, c70007_g1_i1, c28881_g1_i1, c15695_g1_i1, c92652_g1_i1, c18771_g1_i1, c62777_g1_i1, c28270_g1_i1, c10420_g1_i1, c39321_g1_i1, c13000_g1_i1, c11681_g1_i1, c10842_g1_i1, c81063_g1_i1, c5048…
191	Brassinosteroid biosynthesis	6 (0.04%)	1	vvi00905	, c88533_g1_i1, c82051_g1_i1, c49004_g1_i1, c30466_g1_i1, c30466_g2_i1, c32332_g3_i1
192	@@Glycerophospholipid metabolism	43 (0.31%)	1	vvi00564	, c57109_g1_i1, c57109_g1_i3, c50484_g3_i1, c55340_g1_i1, c59748_g1_i3, c59748_g1_i2, c33478_g1_i1, c58299_g1_i5, c41650_g1_i3, c75803_g1_i1, c59432_g2_i1, c59432_g2_i3, c58610_g2_i1, c50484_g1_i1, c39264_g3_i1, c74137_g1_i1, c50484_g5_i1, c3195_g2_i1, c8778_g1_i1, c46184_g1_i1, c11689_g1_i2, c54976_g1_i7, c54976_g1_i5, c12815_g1_i1, c55966_g2_i1, c43918_g2_i1, c52547_g1_i2, c44466_g1_i2, c42356_…
193	@@Metabolic pathways	10 (0.07%)	1	spu01100	, c42058_g1_i1, c77592_g1_i1, c12823_g1_i1, c45761_g1_i1, c69119_g1_i1, c47461_g1_i1, c5582_g1_i1, c81970_g1_i1, c61628_g1_i1, c28982_g1_i1
194	@@Biosynthesis of secondary metabolites	19 (0.14%)	1	pif01110	, c90549_g1_i1, c18004_g1_i1, c11900_g1_i1, c29511_g1_i1, c32566_g2_i1, c80702_g1_i1, c101801_g1_i1, c18824_g1_i1, c90613_g1_i1, c98277_g1_i1, c9490_g1_i1, c18280_g1_i1, c11937_g1_i1, c42635_g1_i1, c16932_g1_i1, c32562_g1_i1, c45138_g2_i1, c42553_g1_i1, c72452_g1_i1
195	@@Synthesis and degradation of ketone bodies	5 (0.04%)	1	rcu00072	, c58000_g3_i1, c56693_g2_i1, c49173_g1_i2, c58000_g3_i8, c56693_g3_i1
196	@@Ribosome	5 (0.04%)	1	acs03010	, c100430_g1_i1, c98506_g1_i1, c79349_g1_i1, c77082_g1_i1, c46193_g1_i1
197	@@Starch and sucrose metabolism	67 (0.48%)	1	rcu00500	, c57714_g1_i2, c80090_g1_i1, c39125_g2_i1, c51373_g1_i2, c64315_g1_i1, c64350_g1_i1, c56785_g1_i1, c45742_g1_i2, c43776_g1_i5, c56956_g2_i1, c44987_g3_i2, c35415_g1_i1, c48577_g1_i2, c36362_g1_i2, c36272_g1_i1, c40423_g1_i4, c59124_g1_i3, c59124_g1_i2, c51488_g3_i1, c82100_g1_i1, c47080_g1_i4, c37203_g1_i2, c89503_g1_i1, c40112_g3_i1, c101014_g1_i1, c47317_g4_i1, c28987_g1_i1, c55342_g2_i1, c409…
198	@@Citrate cycle (TCA cycle)	9 (0.06%)	1	ddi00020	, c25890_g2_i1, c82631_g1_i1, c68054_g1_i1, c14523_g1_i1, c46131_g1_i1, c43291_g1_i1, c11965_g1_i1, c89576_g1_i1, c90575_g1_i1
199	@@Pyrimidine metabolism	72 (0.51%)	1	vvi00240	, c45327_g1_i1, c40832_g2_i1, c63384_g1_i1, c55982_g1_i2, c55982_g1_i4, c81112_g1_i1, c53162_g1_i6, c30102_g3_i1, c79561_g1_i1, c55040_g1_i2, c55040_g1_i4, c57418_g1_i4, c57418_g1_i2, c17195_g1_i1, c54144_g1_i1, c54144_g2_i3, c18789_g1_i2, c79702_g1_i1, c29330_g1_i1, c55914_g2_i4, c47283_g1_i1, c47283_g1_i2, c50914_g1_i1, c53162_g1_i1, c93772_g1_i1, c45533_g1_i1, c15633_g2_i1, c48752_g1_i1, c5546…
200	@@RNA transport	6 (0.04%)	1	bfo03013	, c43660_g2_i1, c12855_g1_i1, c9751_g1_i1, c43660_g1_i1, c72343_g1_i1, c45894_g2_i1
201	@@Ribosome	7 (0.05%)	1	api03010	, c96742_g1_i1, c58267_g1_i1, c50627_g1_i1, c28701_g1_i1, c28157_g1_i1, c80504_g1_i1, c55299_g1_i1
202	@@Photosynthesis	18 (0.13%)	1	rcu00195	, c26599_g1_i1, c28465_g1_i1, c4078_g1_i1, c85258_g1_i1, c20873_g2_i1, c96175_g1_i1, c97906_g1_i1, c95842_g1_i1, c21736_g1_i1, c42706_g1_i1, c91774_g1_i1, c100045_g1_i1, c59419_g4_i1, c98942_g1_i1, c42276_g1_i2, c42276_g1_i1, c42706_g2_i1, c68399_g1_i1
203	Lysine degradation	10 (0.07%)	1	rcu00310	, c100006_g1_i1, c14255_g1_i1, c76880_g1_i1, c58132_g1_i1, c54739_g1_i2, c7724_g1_i1, c56052_g3_i3, c74838_g1_i1, c56052_g1_i2, c49173_g1_i2
204	@@Plant hormone signal transduction	89 (0.63%)	1	rcu04075	, c54153_g1_i3, c21547_g1_i1, c57507_g1_i1, c58309_g2_i1, c21643_g2_i1, c20975_g2_i1, c59446_g1_i1, c50650_g2_i1, c29558_g1_i1, c70547_g1_i1, c22674_g1_i1, c56602_g2_i1, c51744_g1_i1, c52911_g5_i2, c44331_g1_i1, c58513_g1_i3, c46108_g1_i3, c16802_g1_i1, c68756_g1_i1, c25988_g1_i1, c58513_g1_i2, c53423_g3_i2, c43573_g1_i1, c85290_g1_i1, c19033_g1_i1, c44331_g3_i1, c42497_g1_i1, c37717_g3_i1, c5023…
205	@@Pyruvate metabolism	5 (0.04%)	1	pif00620	, c80702_g1_i1, c98277_g1_i1, c42635_g1_i1, c72452_g1_i1, c75118_g1_i1
206	@@Circadian rhythm - mammal	5 (0.04%)	1	vvi04710	, c2932_g2_i1, c101530_g1_i1, c45526_g1_i1, c20556_g1_i1, c2932_g1_i1
207	@@Oxidative phosphorylation	5 (0.04%)	1	olu00190	, c71150_g1_i1, c80520_g1_i1, c51786_g1_i1, c765_g1_i1, c51786_g2_i1
208	Terpenoid backbone biosynthesis	23 (0.16%)	1	pop00900	, c18685_g1_i1, c56693_g1_i1, c38760_g2_i1, c59247_g2_i1, c48248_g1_i1, c73701_g1_i1, c76937_g1_i1, c81044_g1_i1, c56936_g2_i2, c32463_g2_i1, c32463_g2_i2, c87731_g1_i1, c38760_g3_i1, c56936_g2_i1, c22901_g1_i1, c73764_g1_i1, c49173_g1_i3, c52545_g5_i1, c41703_g1_i2, c94788_g1_i1, c49411_g2_i2, c92668_g1_i1, c54659_g1_i1
209	@@Ribosome	5 (0.04%)	1	mcc03010	, c5919_g1_i1, c49305_g1_i1, c57010_g1_i2, c59132_g2_i3, c99962_g1_i1
210	@@Metabolic pathways	7 (0.05%)	1	xtr01100	, c37262_g1_i1, c11437_g1_i1, c67383_g1_i1, c25028_g1_i1, c12558_g1_i1, c20534_g1_i1, c30220_g1_i1
211	@@Metabolic pathways	5 (0.04%)	1	lif01100	, c41519_g1_i1, c33907_g1_i1, c42369_g1_i1, c2126_g1_i1, c101004_g1_i1
212	@@Glycosylphosphatidylinositol(GPI)-anchor biosynthesis	19 (0.14%)	1	vvi00563	, c19503_g1_i1, c46019_g1_i2, c34580_g1_i1, c54326_g1_i2, c82528_g1_i1, c58154_g1_i6, c39767_g1_i2, c57944_g1_i9, c56109_g1_i4, c31803_g1_i3, c59653_g3_i2, c41461_g1_i3, c54618_g3_i3, c54618_g3_i1, c54618_g3_i4, c57944_g1_i11, c51796_g1_i4, c54820_g4_i1, c54017_g1_i3
213	@@Ribosome	16 (0.11%)	1	lma03010	, c8948_g1_i1, c39749_g1_i1, c65281_g1_i1, c47266_g1_i1, c39362_g1_i1, c42211_g1_i1, c75618_g1_i1, c32440_g1_i1, c73247_g1_i1, c33947_g1_i1, c81734_g1_i1, c60809_g1_i1, c39840_g2_i1, c8527_g1_i1, c7433_g1_i1, c30129_g1_i1
214	@@Selenocompound metabolism	8 (0.06%)	1	rcu00450	, c32763_g1_i1, c10420_g2_i1, c61382_g1_i1, c18674_g1_i2, c58235_g2_i2, c49463_g2_i2, c73694_g1_i1, c78118_g1_i1
215	@@Ribosome	16 (0.11%)	1	scm03010	, c91484_g1_i1, c50871_g1_i2, c21605_g2_i1, c86099_g1_i1, c23732_g1_i1, c40220_g1_i1, c55094_g1_i1, c19852_g1_i1, c17376_g1_i1, c40204_g1_i1, c58125_g1_i1, c671_g1_i2, c94618_g1_i1, c63211_g1_i1, c17981_g1_i1, c95714_g1_i1
216	MAPK signaling pathway	6 (0.04%)	1	mcc04010	, c33262_g1_i1, c27976_g1_i1, c82524_g1_i1, c57797_g4_i1, c30359_g1_i1, c52068_g3_i1
217	@@Regulation of autophagy	7 (0.05%)	1	rcu04140	, c87591_g1_i1, c72759_g1_i1, c49165_g2_i1, c45594_g1_i4, c45594_g1_i6, c55933_g2_i1, c54496_g1_i3
218	@@Ascorbate and aldarate metabolism	22 (0.16%)	1	vvi00053	, c49562_g2_i3, c49511_g1_i1, c56052_g2_i1, c51488_g2_i1, c67488_g1_i1, c40905_g2_i2, c1146_g1_i1, c51798_g3_i1, c51798_g3_i2, c81018_g1_i1, c50972_g3_i1, c83209_g1_i1, c58440_g1_i1, c93747_g1_i1, c661_g1_i1, c39007_g1_i2, c39007_g1_i1, c89547_g1_i1, c6130_g2_i1, c31878_g1_i1, c77897_g1_i1, c50161_g1_i1
219	@@RNA transport	7 (0.05%)	1	ath03013	, c9757_g1_i1, c40746_g1_i1, c19986_g1_i1, c55449_g1_i1, c54043_g1_i1, c19291_g1_i1, c19946_g1_i1
220	mTOR signaling pathway	5 (0.04%)	1	nve04150	, c56381_g1_i1, c56812_g1_i1, c56381_g2_i1, c1715_g2_i1, c1715_g1_i1
221	Selenocompound metabolism	8 (0.06%)	1	vvi00450	, c18789_g1_i2, c91655_g1_i1, c94782_g1_i1, c59875_g4_i1, c36416_g1_i1, c42928_g3_i1, c11881_g1_i1, c81100_g1_i1
222	Phenylalanine metabolism	35 (0.25%)	1	vvi00360	, c1103_g1_i1, c92903_g1_i1, c47342_g1_i2, c52010_g2_i1, c52049_g2_i2, c24688_g1_i1, c48512_g1_i1, c56711_g2_i2, c56711_g2_i1, c71620_g1_i1, c63236_g1_i1, c62260_g1_i1, c56645_g1_i1, c53493_g1_i1, c31939_g1_i1, c58729_g1_i10, c93735_g1_i1, c93561_g1_i1, c13385_g2_i1, c57633_g1_i1, c57633_g1_i2, c56711_g1_i1, c15305_g2_i1, c93777_g1_i1, c58729_g1_i1, c58729_g1_i2, c44923_g1_i1, c59905_g2_i1, c8834…
223	@@Citrate cycle (TCA cycle)	24 (0.17%)	1	pop00020	, c80205_g1_i1, c78702_g1_i1, c70536_g1_i1, c52732_g1_i1, c63320_g1_i1, c85544_g1_i1, c37601_g1_i3, c83174_g1_i1, c28510_g1_i3, c86455_g1_i1, c9630_g2_i1, c92667_g1_i1, c37308_g1_i1, c36169_g1_i1, c29244_g2_i1, c9630_g1_i1, c28510_g1_i1, c48779_g2_i1, c39305_g4_i1, c63247_g1_i1, c57594_g1_i1, c76243_g1_i1, c90590_g1_i1, c38615_g2_i1
224	Plant-pathogen interaction	5 (0.04%)	1	aly04626	, c81765_g1_i1, c67509_g1_i1, c67441_g1_i1, c23436_g1_i1, c53830_g2_i1
225	@@Basal transcription factors	14 (0.1%)	1	rcu03022	, c47629_g1_i2, c59067_g5_i3, c32604_g1_i1, c59609_g5_i3, c37474_g1_i1, c57389_g1_i1, c46428_g2_i1, c46428_g2_i2, c38741_g2_i2, c9689_g1_i1, c80033_g1_i1, c66449_g1_i1, c57866_g1_i2, c42400_g1_i1
226	Glycerophospholipid metabolism	43 (0.31%)	1	rcu00564	, c30998_g1_i1, c36036_g1_i1, c53705_g2_i1, c59361_g4_i1, c59361_g4_i3, c17344_g1_i1, c676_g1_i1, c58375_g3_i1, c43527_g3_i3, c43527_g3_i1, c30512_g2_i1, c43527_g3_i2, c43527_g2_i2, c54976_g1_i2, c91714_g1_i1, c52961_g4_i2, c37206_g2_i1, c58111_g1_i2, c43549_g1_i1, c53705_g1_i2, c39193_g1_i1, c39193_g1_i2, c30134_g1_i2, c55978_g1_i3, c43493_g3_i3, c54976_g1_i1, c44163_g3_i1, c95631_g1_i1, c58111_…
227	Other glycan degradation	15 (0.11%)	1	vvi00511	, c56219_g2_i12, c52145_g3_i1, c53053_g1_i5, c48890_g1_i3, c56219_g2_i7, c72285_g1_i1, c59583_g9_i6, c50629_g1_i1, c73723_g1_i1, c56354_g1_i3, c56354_g1_i1, c57549_g1_i12, c29427_g1_i1, c59583_g9_i1, c59583_g9_i2
228	@@Ribosome	112 (0.8%)	1	pop03010	, c63246_g1_i1, c32720_g2_i1, c45493_g1_i2, c45493_g1_i1, c62231_g1_i1, c92503_g1_i1, c72761_g1_i1, c73720_g1_i1, c39158_g3_i1, c16093_g1_i2, c90472_g1_i1, c39158_g2_i2, c98891_g1_i1, c59431_g7_i1, c89431_g1_i1, c61201_g1_i1, c72690_g1_i1, c52747_g4_i1, c32458_g1_i1, c92498_g1_i1, c80076_g1_i1, c10536_g1_i1, c65364_g1_i1, c65309_g1_i1, c39515_g2_i1, c98722_g1_i1, c67452_g1_i1, c57542_g3_i1, c2156…
229	Amino sugar and nucleotide sugar metabolism	5 (0.04%)	1	aly00520	, c54266_g1_i1, c43669_g1_i1, c59776_g4_i1, c51488_g1_i1, c61241_g1_i1
230	@@Glycerolipid metabolism	16 (0.11%)	1	rcu00561	, c30998_g1_i1, c67270_g1_i1, c100006_g1_i1, c54739_g1_i2, c7724_g1_i1, c59390_g1_i4, c91714_g1_i1, c56052_g3_i3, c74838_g1_i1, c57143_g2_i5, c56052_g1_i2, c44163_g3_i1, c64738_g1_i1, c91699_g1_i1, c59390_g2_i2, c41316_g1_i1
231	Folate biosynthesis	7 (0.05%)	1	pop00790	, c53113_g1_i1, c56893_g6_i2, c56893_g6_i1, c56893_g8_i1, c59949_g1_i9, c59801_g3_i1, c54212_g1_i2
232	@@Ribosome	10 (0.07%)	1	ame03010	, c44134_g1_i1, c100274_g1_i1, c98584_g1_i1, c59092_g1_i1, c3861_g1_i1, c42186_g1_i1, c45406_g1_i1, c92926_g1_i1, c57086_g1_i1, c54525_g1_i1
233	@@RNA degradation	22 (0.16%)	1	pop03018	, c34769_g1_i1, c58821_g3_i1, c19542_g1_i1, c24619_g1_i1, c58063_g1_i7, c59934_g6_i2, c59934_g6_i1, c56525_g3_i1, c54905_g2_i1, c40933_g2_i1, c6571_g1_i1, c35281_g1_i1, c55347_g2_i1, c54905_g1_i1, c14167_g1_i1, c49682_g2_i1, c37946_g1_i1, c37946_g1_i2, c54905_g5_i1, c54905_g3_i1, c54905_g4_i1, c45637_g1_i3
234	@@Phagosome	5 (0.04%)	1	tad04145	, c89463_g1_i1, c55050_g1_i1, c85134_g1_i1, c35326_g1_i1, c98992_g1_i1
235	@@Ribosome	26 (0.18%)	1	tps03010	, c99183_g1_i1, c5984_g1_i1, c70182_g1_i1, c48462_g1_i1, c46950_g1_i1, c54525_g2_i1, c43932_g1_i1, c48437_g1_i1, c4665_g1_i1, c61418_g1_i1, c29095_g1_i1, c36048_g1_i1, c34217_g1_i1, c95229_g1_i1, c74878_g1_i1, c91641_g1_i1, c74353_g1_i1, c30471_g1_i1, c67040_g1_i1, c47232_g1_i1, c26593_g1_i1, c43292_g1_i1, c3358_g1_i1, c56993_g1_i1, c21789_g1_i1, c52549_g1_i1
236	@@Lysine biosynthesis	5 (0.04%)	1	pop00300	, c31375_g1_i1, c77969_g1_i1, c72674_g1_i1, c38310_g2_i2, c93800_g1_i1
237	@@Carotenoid biosynthesis	19 (0.14%)	1	vvi00906	, c85168_g1_i1, c61214_g1_i1, c33526_g1_i2, c46129_g1_i2, c89594_g1_i1, c30513_g1_i1, c64311_g1_i1, c60031_g2_i2, c84218_g1_i1, c34684_g1_i2, c60031_g2_i1, c59021_g18_i2, c59021_g18_i1, c75861_g1_i1, c24360_g1_i1, c45144_g2_i1, c52192_g1_i3, c52192_g1_i1, c55256_g3_i1
238	@@mRNA surveillance pathway	5 (0.04%)	1	aly03015	, c29375_g1_i1, c55880_g1_i1, c52762_g2_i1, c52762_g1_i1, c44826_g3_i1
239	@@Ribosome	46 (0.33%)	1	pif03010	, c93762_g1_i1, c39315_g1_i1, c12168_g1_i1, c9534_g1_i1, c29750_g1_i1, c88683_g1_i1, c2933_g1_i1, c18533_g1_i1, c48972_g1_i1, c18112_g1_i1, c96037_g1_i1, c49078_g1_i1, c45685_g1_i1, c100256_g1_i1, c50550_g1_i1, c11329_g1_i1, c31393_g1_i1, c36338_g1_i1, c28183_g1_i1, c87683_g1_i1, c2967_g1_i1, c30462_g1_i1, c63533_g1_i1, c92160_g1_i1, c33815_g1_i1, c69355_g1_i1, c44973_g1_i1, c87385_g1_i1, c42804_…
240	@@Aminoacyl-tRNA biosynthesis	15 (0.11%)	1	rcu00970	, c39684_g2_i1, c36268_g1_i1, c57108_g22_i1, c94950_g1_i1, c47017_g1_i3, c51355_g1_i3, c51355_g1_i1, c10636_g1_i1, c25654_g1_i1, c43379_g1_i1, c56162_g2_i3, c69521_g1_i1, c37227_g1_i1, c53102_g1_i3, c98950_g1_i1
241	@@Metabolic pathways	8 (0.06%)	1	tcr01100	, c53197_g1_i1, c53197_g2_i1, c11082_g1_i1, c2644_g1_i1, c45762_g2_i1, c66554_g1_i1, c91171_g1_i1, c42369_g2_i1
242	@@Protein export	14 (0.1%)	1	rcu03060	, c18551_g1_i1, c59356_g2_i6, c50916_g1_i4, c48189_g1_i2, c50980_g1_i2, c5615_g1_i2, c40760_g2_i1, c55001_g4_i1, c98938_g1_i1, c52131_g1_i3, c52131_g1_i1, c101623_g1_i1, c92721_g1_i1, c59180_g1_i1
243	@@Ribosome	161 (1.14%)	1	vvi03010	, c59190_g3_i2, c44226_g1_i1, c45993_g1_i2, c45993_g1_i1, c73759_g1_i1, c93281_g1_i1, c21298_g1_i1, c54671_g3_i1, c54397_g2_i1, c87620_g1_i1, c68219_g1_i1, c88529_g1_i1, c84211_g1_i1, c26953_g1_i2, c94541_g1_i1, c92486_g1_i1, c43255_g1_i1, c72655_g1_i1, c53532_g1_i1, c23692_g1_i1, c101087_g1_i1, c35738_g1_i1, c76339_g1_i1, c45633_g1_i1, c58859_g2_i1, c82148_g1_i1, c20085_g1_i1, c72661_g1_i1, c705…
244	Ribosome biogenesis in eukaryotes	44 (0.31%)	1	vvi03008	, c58532_g2_i2, c80041_g1_i1, c83212_g1_i1, c64460_g1_i1, c71605_g1_i1, c87501_g1_i1, c51382_g2_i1, c51382_g1_i1, c16152_g1_i1, c10704_g1_i1, c56525_g1_i1, c57949_g1_i1, c56525_g2_i2, c17182_g1_i1, c58532_g3_i2, c56525_g2_i1, c41764_g1_i1, c1260_g1_i1, c59771_g2_i1, c59771_g2_i2, c91797_g1_i1, c59305_g2_i1, c53115_g1_i3, c53115_g1_i2, c50138_g2_i1, c78954_g1_i1, c23369_g1_i1, c50183_g1_i2, c50183…
245	@@Metabolic pathways	862 (6.13%)	1	vvi01100	, c46365_g2_i1, c63125_g1_i1, c45327_g1_i1, c59802_g3_i1, c1103_g1_i1, c31859_g1_i1, c34943_g1_i2, c28543_g2_i1, c8878_g1_i1, c45569_g1_i1, c40832_g2_i1, c50484_g3_i1, c63384_g1_i1, c30696_g1_i1, c67408_g1_i1, c55982_g1_i2, c55982_g1_i4, c61204_g1_i1, c59399_g2_i3, c99044_g1_i1, c38059_g4_i1, c53752_g1_i1, c55044_g1_i3, c55044_g1_i1, c36718_g3_i1, c85168_g1_i1, c19503_g1_i1, c96849_g1_i1, c49808_…
246	@@RNA transport	94 (0.67%)	1	vvi03013	, c49058_g1_i1, c8571_g1_i1, c56856_g1_i6, c56856_g1_i4, c56856_g1_i2, c56856_g1_i1, c58532_g2_i2, c59040_g3_i6, c82183_g1_i1, c32161_g1_i1, c46227_g1_i3, c86228_g1_i1, c9915_g1_i1, c34964_g1_i3, c59225_g1_i1, c91731_g1_i1, c3433_g1_i1, c69479_g1_i1, c91000_g1_i1, c54667_g4_i2, c37195_g1_i1, c10704_g1_i1, c48461_g1_i2, c73893_g1_i1, c49547_g1_i5, c55318_g1_i1, c57115_g1_i1, c59710_g3_i1, c58532_g…
247	@@Metabolic pathways	6 (0.04%)	1	bfo01100	, c68383_g1_i1, c93325_g1_i1, c82718_g1_i1, c37580_g3_i1, c93035_g1_i1, c42845_g3_i1
248	@@Amino sugar and nucleotide sugar metabolism	41 (0.29%)	1	pop00520	, c31477_g1_i1, c84283_g1_i1, c11503_g1_i1, c58878_g13_i1, c38957_g1_i1, c28543_g1_i1, c28543_g3_i1, c55342_g1_i1, c59428_g3_i3, c76872_g1_i1, c14296_g2_i1, c91692_g1_i1, c12379_g1_i1, c38840_g1_i2, c4696_g1_i1, c14296_g1_i1, c50497_g1_i1, c57036_g1_i5, c48300_g2_i1, c77908_g1_i1, c28987_g2_i1, c76171_g1_i1, c84294_g1_i1, c80019_g1_i1, c59870_g1_i10, c44219_g3_i1, c70726_g1_i1, c50497_g3_i1, c388…
249	@@Biosynthesis of secondary metabolites	7 (0.05%)	1	ngr01110	, c93383_g1_i1, c12022_g1_i1, c13244_g1_i1, c47360_g1_i1, c32414_g2_i1, c6626_g1_i1, c29020_g1_i1
250	@@Pyrimidine metabolism	8 (0.06%)	1	osa00240	, c64451_g1_i1, c63223_g1_i1, c41263_g1_i1, c101889_g1_i1, c14825_g1_i1, c53363_g2_i2, c47815_g1_i1, c65633_g1_i1
251	Glycosaminoglycan degradation	8 (0.06%)	1	vvi00531	, c53053_g1_i5, c91875_g1_i1, c69438_g1_i1, c72285_g1_i1, c50629_g1_i1, c56354_g1_i3, c56354_g1_i1, c29427_g1_i1
252	Phosphatidylinositol signaling system	24 (0.17%)	1	vvi04070	, c30541_g1_i1, c54240_g2_i1, c48666_g2_i2, c54240_g1_i1, c43100_g1_i2, c58275_g5_i1, c49464_g1_i1, c56367_g2_i5, c27843_g1_i2, c39264_g3_i1, c16335_g1_i2, c30634_g2_i1, c56166_g1_i3, c53725_g1_i1, c30634_g1_i1, c30634_g3_i1, c46599_g1_i1, c52547_g1_i2, c56630_g1_i1, c91749_g1_i1, c56895_g5_i2, c100007_g1_i1, c96859_g1_i1, c95421_g1_i1
253	@@Ribosome	49 (0.35%)	1	ppp03010	, c43460_g1_i1, c39610_g1_i1, c13382_g1_i1, c11406_g1_i1, c65173_g1_i1, c10993_g1_i1, c16784_g1_i1, c69922_g1_i1, c62349_g1_i1, c33464_g1_i1, c71674_g1_i1, c314_g1_i1, c41289_g1_i1, c38390_g1_i1, c54151_g1_i1, c34532_g1_i1, c34532_g1_i2, c61184_g1_i1, c9228_g1_i1, c86093_g1_i1, c98797_g1_i1, c57034_g1_i1, c84560_g1_i1, c44985_g1_i1, c60356_g1_i1, c52528_g2_i2, c51046_g1_i1, c35564_g1_i1, c99897_g…
254	@@Porphyrin and chlorophyll metabolism	21 (0.15%)	1	vvi00860	, c46905_g1_i4, c37768_g2_i2, c37768_g2_i1, c77922_g1_i1, c2015_g1_i1, c56209_g2_i3, c32742_g2_i1, c55378_g1_i1, c15184_g1_i1, c48850_g1_i1, c69332_g1_i1, c59458_g1_i2, c43621_g1_i1, c43621_g1_i2, c20075_g1_i1, c101153_g1_i1, c19695_g1_i1, c35644_g1_i2, c27006_g1_i1, c67333_g1_i1, c43399_g1_i1
255	@@Glycolysis / Gluconeogenesis	7 (0.05%)	1	pif00010	, c29511_g1_i1, c80702_g1_i1, c101801_g1_i1, c98277_g1_i1, c9490_g1_i1, c42635_g1_i1, c72452_g1_i1
256	Sulfur relay system	5 (0.04%)	1	rcu04122	, c89615_g1_i1, c65297_g1_i1, c59389_g7_i5, c54779_g2_i1, c57190_g1_i3
257	@@RNA polymerase	6 (0.04%)	1	osa03020	, c64451_g1_i1, c63223_g1_i1, c41263_g1_i1, c14825_g1_i1, c47815_g1_i1, c65633_g1_i1
258	@@Spliceosome	49 (0.35%)	1	rcu03040	, c46236_g1_i1, c29929_g1_i1, c52238_g1_i1, c86452_g1_i1, c52068_g2_i1, c15868_g1_i1, c60287_g1_i1, c43989_g1_i1, c44298_g1_i1, c76931_g1_i1, c32374_g1_i2, c32374_g1_i1, c61359_g1_i1, c51669_g1_i1, c46464_g1_i2, c53109_g1_i2, c64290_g1_i1, c2966_g1_i1, c28938_g1_i2, c59605_g4_i3, c45578_g2_i1, c28565_g1_i1, c51669_g2_i1, c59602_g2_i3, c42091_g1_i1, c59602_g2_i1, c5816_g1_i1, c33020_g1_i2, c46080_…
259	Sphingolipid metabolism	8 (0.06%)	1	pop00600	, c90748_g1_i1, c35166_g1_i1, c59191_g2_i2, c59390_g1_i1, c53053_g1_i2, c93078_g1_i1, c101031_g1_i1, c85777_g1_i1
260	@@Flavonoid biosynthesis	22 (0.16%)	1	vvi00941	, c41133_g2_i1, c53485_g1_i2, c29523_g1_i1, c98813_g1_i1, c9863_g2_i1, c91895_g1_i1, c48512_g1_i1, c28962_g1_i1, c71812_g1_i1, c64537_g1_i1, c9863_g1_i1, c60755_g1_i1, c38519_g1_i1, c93735_g1_i1, c37462_g1_i1, c72085_g1_i1, c27193_g1_i1, c52515_g2_i1, c56885_g1_i1, c59930_g1_i1, c58218_g1_i3, c33057_g1_i3
261	@@Glyoxylate and dicarboxylate metabolism	12 (0.09%)	1	vvi00630	, c73920_g1_i1, c23629_g1_i1, c58936_g1_i3, c16482_g1_i1, c95033_g1_i1, c92664_g1_i1, c99978_g1_i1, c38001_g1_i2, c37680_g2_i1, c10657_g2_i1, c58782_g3_i1, c86369_g1_i1
262	Pyrimidine metabolism	38 (0.27%)	1	pop00240	, c26321_g1_i1, c2488_g1_i1, c21731_g1_i1, c57836_g7_i2, c35738_g3_i1, c55465_g3_i1, c49980_g3_i2, c49980_g1_i2, c34968_g1_i1, c94733_g1_i1, c55672_g2_i4, c50820_g1_i5, c50820_g1_i2, c4400_g1_i1, c17423_g1_i1, c55672_g5_i1, c56978_g2_i3, c51159_g1_i1, c55465_g2_i1, c55465_g2_i2, c57836_g7_i3, c10955_g1_i1, c59171_g3_i1, c61212_g1_i1, c56963_g1_i2, c39169_g1_i2, c55263_g1_i7, c84297_g1_i1, c62476_…
263	Proteasome	11 (0.08%)	1	ppp03050	, c13356_g1_i1, c63200_g1_i1, c93109_g1_i1, c12780_g1_i1, c38427_g1_i1, c47471_g1_i1, c62095_g1_i1, c48617_g1_i1, c102085_g1_i1, c73986_g1_i1, c93144_g1_i1
264	Regulation of autophagy	5 (0.04%)	1	vvi04140	, c16335_g1_i2, c53567_g1_i2, c5739_g2_i1, c56989_g1_i4, c54496_g1_i1
265	@@RNA polymerase	6 (0.04%)	1	ath03020	, c45615_g1_i2, c20411_g1_i1, c10293_g2_i1, c6876_g1_i1, c24830_g1_i2, c37170_g1_i1
266	@@Ribosome	11 (0.08%)	1	bfo03010	, c92136_g1_i1, c40237_g1_i1, c45475_g2_i1, c46664_g1_i1, c1935_g1_i1, c15376_g1_i1, c98909_g1_i1, c49498_g1_i1, c13132_g1_i1, c52279_g1_i1, c14937_g2_i1
267	@@Pyrimidine metabolism	5 (0.04%)	1	pti00240	, c8787_g1_i1, c14540_g1_i1, c68215_g1_i1, c46861_g1_i1, c14540_g2_i1
268	@@Protein processing in endoplasmic reticulum	5 (0.04%)	1	pti04141	, c76471_g1_i1, c60601_g1_i1, c92501_g1_i1, c74376_g1_i1, c43435_g2_i1
269	@@Ribosome	11 (0.08%)	1	cpi03010	, c34692_g1_i1, c95174_g1_i1, c82610_g1_i1, c47630_g2_i1, c47630_g3_i1, c4463_g1_i1, c77292_g1_i1, c47630_g1_i1, c79189_g1_i1, c96631_g1_i1, c64806_g1_i1
270	@@Glycolysis / Gluconeogenesis	11 (0.08%)	1	ath00010	, c74077_g1_i1, c87388_g1_i1, c34205_g2_i1, c44902_g1_i1, c44902_g2_i2, c14547_g1_i1, c50507_g1_i1, c41858_g3_i1, c32661_g1_i1, c39367_g1_i1, c44524_g2_i3
271	ABC transporters	6 (0.04%)	1	tet02010	, c59979_g3_i1, c93373_g1_i1, c37942_g1_i1, c48133_g1_i1, c30566_g1_i1, c59979_g1_i3
272	@@Pyruvate metabolism	6 (0.04%)	1	aly00620	, c55762_g2_i2, c55762_g2_i4, c85759_g1_i1, c64297_g1_i1, c4426_g1_i1, c67009_g1_i1
273	@@Oxidative phosphorylation	10 (0.07%)	1	cci00190	, c29096_g1_i1, c78_g1_i1, c48284_g2_i1, c7203_g1_i1, c2003_g1_i1, c62959_g1_i1, c43775_g1_i1, c76763_g1_i1, c85774_g1_i1, c82336_g1_i1
274	@@RNA polymerase	13 (0.09%)	1	pop03020	, c35738_g3_i1, c94733_g1_i1, c55672_g2_i4, c50820_g1_i5, c50820_g1_i2, c4400_g1_i1, c17423_g1_i1, c55672_g5_i1, c51159_g1_i1, c59171_g3_i1, c93227_g1_i1, c59327_g6_i1, c30102_g2_i1
275	@@RNA transport	5 (0.04%)	1	ddi03013	, c81034_g1_i1, c60450_g1_i1, c82878_g1_i1, c6860_g1_i1, c59484_g1_i1
276	@@Flavonoid biosynthesis	5 (0.04%)	1	ath00941	, c10842_g1_i1, c79118_g1_i1, c34291_g1_i1, c77675_g1_i1, c100013_g1_i1
277	One carbon pool by folate	6 (0.04%)	1	rcu00670	, c59578_g4_i2, c82041_g1_i1, c95843_g1_i1, c26116_g1_i1, c37272_g2_i1, c58334_g1_i1
278	@@Glycerolipid metabolism	26 (0.18%)	1	pop00561	, c57143_g2_i2, c51826_g1_i1, c53954_g1_i5, c55034_g1_i1, c35166_g1_i1, c55340_g2_i4, c55034_g2_i1, c95882_g1_i1, c44466_g1_i1, c75186_g1_i1, c70752_g1_i1, c51826_g1_i2, c59390_g1_i1, c84249_g1_i1, c44163_g1_i1, c44163_g2_i3, c48685_g1_i1, c101031_g1_i1, c53505_g1_i2, c54739_g1_i4, c54639_g3_i2, c54310_g1_i3, c54310_g1_i5, c85777_g1_i1, c53505_g2_i1, c21513_g1_i1
279	@@Ribosome biogenesis in eukaryotes	7 (0.05%)	1	tps03008	, c48889_g2_i1, c4483_g2_i1, c25080_g1_i1, c92968_g1_i1, c32010_g1_i1, c48889_g3_i1, c48889_g1_i1
280	@@SNARE interactions in vesicular transport	11 (0.08%)	1	pop04130	, c50685_g1_i1, c55840_g2_i3, c55840_g2_i2, c55840_g2_i1, c53730_g1_i1, c83206_g1_i1, c53730_g2_i2, c12652_g1_i2, c53730_g1_i2, c28555_g1_i2, c58438_g1_i2
281	Glycolysis / Gluconeogenesis	52 (0.37%)	1	pop00010	, c22898_g1_i1, c28773_g1_i1, c31477_g1_i1, c50507_g4_i1, c80205_g1_i1, c36506_g3_i1, c46997_g1_i1, c46927_g1_i1, c50939_g2_i1, c50939_g2_i4, c81348_g1_i1, c45937_g1_i1, c50507_g2_i1, c42084_g3_i1, c5254_g2_i1, c12379_g1_i1, c37066_g1_i1, c86395_g1_i1, c83174_g1_i1, c88394_g1_i1, c41858_g2_i1, c76851_g1_i1, c48300_g2_i1, c58382_g2_i6, c28987_g2_i1, c9630_g2_i1, c50939_g1_i2, c55363_g1_i13, c55363…
282	RNA polymerase	30 (0.21%)	1	vvi03020	, c45327_g1_i1, c40832_g2_i1, c30102_g3_i1, c79561_g1_i1, c57418_g1_i4, c57418_g1_i2, c79702_g1_i1, c55914_g2_i4, c45533_g1_i1, c15633_g2_i1, c14471_g1_i1, c4488_g1_i1, c89279_g1_i1, c91410_g1_i1, c43308_g1_i1, c67440_g1_i1, c61513_g1_i1, c6328_g1_i1, c86896_g1_i1, c14064_g1_i1, c45327_g3_i1, c41755_g2_i1, c95835_g1_i1, c57441_g3_i3, c90754_g1_i1, c69433_g1_i1, c59254_g4_i5, c52645_g1_i1, c60182_…
283	Spliceosome	5 (0.04%)	1	pif03040	, c97064_g1_i1, c76590_g1_i1, c28826_g1_i1, c59836_g1_i1, c23519_g1_i1
284	Antigen processing and presentation	6 (0.04%)	1	mcc04612	, c33262_g1_i1, c27976_g1_i1, c82524_g1_i1, c57797_g4_i1, c30359_g1_i1, c52068_g3_i1
285	@@Pyruvate metabolism	57 (0.41%)	1	rcu00620	, c30827_g1_i1, c24368_g1_i1, c48635_g2_i1, c68293_g1_i1, c30325_g1_i1, c95787_g1_i1, c39369_g1_i1, c1652_g2_i1, c46986_g2_i1, c48635_g4_i1, c100006_g1_i1, c54739_g1_i2, c18510_g1_i1, c45356_g2_i1, c7724_g1_i1, c48424_g2_i1, c58544_g5_i1, c87430_g1_i1, c26518_g1_i1, c18667_g1_i1, c58991_g1_i4, c56052_g3_i3, c92782_g1_i1, c66128_g1_i1, c45344_g2_i1, c43251_g2_i1, c5672_g1_i1, c48779_g1_i1, c36103_…
286	Citrate cycle (TCA cycle)	33 (0.23%)	1	rcu00020	, c58857_g13_i1, c1652_g2_i1, c46986_g2_i1, c39305_g3_i1, c86398_g1_i1, c24389_g1_i1, c90589_g1_i1, c34555_g1_i2, c76880_g1_i1, c58132_g1_i1, c58562_g1_i1, c26518_g1_i1, c58991_g1_i4, c92782_g1_i1, c43251_g2_i1, c48779_g1_i1, c97507_g1_i1, c58782_g2_i1, c58782_g2_i2, c656_g1_i1, c1652_g1_i1, c29244_g1_i1, c45933_g1_i2, c38615_g1_i1, c50089_g1_i1, c3899_g1_i1, c14507_g1_i2, c90605_g1_i1, c74643_g1…
287	@@Metabolic pathways	13 (0.09%)	1	cme01100	, c101019_g1_i1, c43775_g2_i1, c95492_g1_i1, c46152_g2_i1, c63360_g1_i1, c73305_g1_i1, c97515_g1_i1, c19965_g1_i1, c41774_g1_i1, c85802_g1_i1, c83330_g1_i1, c72256_g1_i1, c37302_g1_i1
288	@@Carbon fixation in photosynthetic organisms	48 (0.34%)	1	vvi00710	, c53752_g1_i1, c41757_g2_i1, c5831_g1_i1, c42084_g2_i1, c17678_g1_i1, c46997_g5_i2, c36506_g1_i1, c34028_g1_i1, c27316_g1_i1, c1559_g1_i2, c23467_g1_i1, c89300_g1_i1, c36255_g1_i1, c43885_g2_i1, c45356_g1_i1, c49561_g1_i2, c1697_g1_i1, c42084_g1_i1, c71586_g1_i1, c82187_g1_i1, c41759_g1_i1, c32802_g1_i1, c17337_g1_i1, c43885_g1_i1, c73686_g1_i1, c48779_g3_i1, c62249_g1_i1, c77895_g1_i1, c93917_g…
289	Pyruvate metabolism	7 (0.05%)	1	ath00620	, c81063_g1_i1, c74077_g1_i1, c44902_g1_i1, c48635_g1_i1, c44902_g2_i2, c48424_g1_i1, c75060_g1_i1
290	@@Carbon fixation in photosynthetic organisms	11 (0.08%)	1	ath00710	, c27489_g2_i1, c81063_g1_i1, c87388_g1_i1, c44902_g1_i1, c48635_g1_i1, c32312_g1_i1, c44902_g2_i2, c88118_g1_i1, c74979_g1_i1, c32661_g1_i1, c39367_g1_i1
291	@@Circadian rhythm - plant	18 (0.13%)	1	pop04712	, c55342_g3_i1, c55342_g3_i2, c99970_g1_i1, c27978_g1_i1, c58700_g1_i1, c55724_g1_i6, c55724_g1_i5, c55342_g4_i3, c37462_g2_i1, c10622_g1_i1, c39209_g1_i1, c58504_g1_i1, c53115_g1_i1, c57790_g6_i1, c45265_g1_i1, c39056_g1_i1, c55778_g1_i2, c57790_g5_i1
292	Non-homologous end-joining	7 (0.05%)	1	vvi03450	, c59165_g2_i5, c59165_g3_i1, c6535_g1_i2, c32468_g1_i2, c59904_g2_i1, c58872_g1_i7, c73689_g1_i1
293	Fatty acid biosynthesis	12 (0.09%)	1	rcu00061	, c30827_g1_i1, c43558_g2_i1, c34850_g1_i2, c96856_g1_i1, c87430_g1_i1, c25117_g1_i1, c38059_g1_i1, c92736_g1_i1, c57174_g1_i5, c43558_g1_i1, c34811_g1_i1, c76013_g1_i1
294	@@Ribosome	24 (0.17%)	1	smo03010	, c72877_g1_i1, c33220_g1_i1, c54543_g1_i2, c54543_g1_i1, c38879_g1_i1, c70370_g1_i1, c23025_g1_i1, c44943_g1_i1, c87274_g1_i1, c35863_g1_i1, c7874_g1_i1, c3178_g1_i1, c86072_g1_i1, c57814_g1_i1, c63608_g1_i1, c44911_g1_i1, c13574_g1_i1, c91572_g1_i1, c37943_g1_i1, c23833_g1_i1, c59532_g6_i3, c78189_g1_i1, c39637_g1_i1, c31550_g1_i1
295	@@Ribosome biogenesis in eukaryotes	32 (0.23%)	1	rcu03008	, c74797_g1_i1, c32374_g1_i2, c32374_g1_i1, c59305_g2_i3, c59470_g1_i1, c59568_g1_i1, c59568_g1_i4, c41764_g2_i1, c59032_g1_i1, c44010_g1_i1, c59662_g6_i3, c59602_g2_i4, c5809_g1_i1, c49488_g1_i2, c37474_g1_i1, c59483_g1_i1, c39682_g3_i1, c96957_g1_i1, c17698_g1_i1, c39286_g1_i1, c55849_g2_i3, c55849_g2_i4, c59568_g1_i5, c58913_g1_i1, c8637_g1_i1, c59151_g1_i3, c75835_g1_i1, c44227_g1_i2, c59246_…
296	@@Endocytosis	34 (0.24%)	1	vvi04144	, c58510_g1_i3, c30541_g1_i1, c54240_g2_i1, c48666_g2_i2, c54240_g1_i1, c59968_g2_i1, c58275_g5_i1, c50356_g2_i3, c59918_g1_i5, c56294_g2_i1, c101098_g1_i1, c6280_g1_i1, c50801_g6_i1, c42709_g3_i1, c41093_g1_i1, c41030_g2_i1, c48994_g3_i1, c58743_g3_i6, c43918_g2_i1, c59968_g2_i2, c96912_g1_i1, c56630_g1_i1, c45296_g3_i2, c45296_g3_i3, c57427_g2_i4, c43493_g2_i1, c68465_g1_i1, c52603_g1_i2, c5260…
297	Synthesis and degradation of ketone bodies	5 (0.04%)	1	pop00072	, c56693_g1_i1, c76937_g1_i1, c44693_g1_i1, c22901_g1_i1, c49173_g1_i3
298	@@Metabolic pathways	7 (0.05%)	1	olu01100	, c83989_g1_i1, c50177_g1_i1, c71150_g1_i1, c80520_g1_i1, c51786_g1_i1, c765_g1_i1, c51786_g2_i1
299	@@Oxidative phosphorylation	5 (0.04%)	1	tcr00190	, c53197_g1_i1, c53197_g2_i1, c11082_g1_i1, c3574_g1_i1, c66554_g1_i1
300	@@Plant hormone signal transduction	110 (0.78%)	1	vvi04075	, c3946_g1_i1, c54486_g3_i1, c3642_g1_i1, c52770_g4_i1, c52876_g1_i1, c52770_g2_i1, c24405_g2_i1, c2342_g1_i2, c40195_g1_i1, c54486_g5_i2, c9710_g2_i1, c52179_g1_i1, c55899_g2_i4, c46299_g1_i1, c37717_g1_i1, c51701_g1_i2, c51701_g1_i3, c436_g1_i1, c56692_g1_i1, c47371_g1_i1, c11013_g1_i1, c56692_g3_i4, c49613_g2_i3, c60204_g1_i1, c18135_g1_i2, c36179_g1_i1, c89535_g1_i1, c27327_g2_i1, c81556_g1_i…
301	@@Proteasome	6 (0.04%)	1	pti03050	, c82458_g1_i1, c88267_g1_i1, c5352_g1_i1, c63947_g1_i1, c51104_g2_i1, c28823_g1_i1
302	@@Biosynthesis of secondary metabolites	24 (0.17%)	1	ddi01110	, c22492_g1_i1, c22710_g1_i1, c25890_g2_i1, c54614_g1_i1, c30797_g1_i1, c43347_g1_i1, c26918_g1_i1, c82631_g1_i1, c26693_g1_i1, c68054_g1_i1, c14523_g1_i1, c12603_g1_i1, c10299_g2_i1, c46131_g1_i1, c43291_g1_i1, c77729_g1_i1, c11965_g1_i1, c56472_g1_i1, c89576_g1_i1, c83159_g1_i1, c90575_g1_i1, c30797_g2_i1, c67306_g1_i1, c51978_g1_i1
303	@@Histidine metabolism	8 (0.06%)	1	rcu00340	, c100006_g1_i1, c54739_g1_i2, c7724_g1_i1, c57208_g1_i4, c56052_g3_i3, c74838_g1_i1, c56052_g1_i2, c53023_g1_i1
304	@@Glycosphingolipid biosynthesis - globo series	6 (0.04%)	1	vvi00603	, c59390_g3_i2, c72285_g1_i1, c50629_g1_i1, c56354_g1_i3, c56354_g1_i1, c29427_g1_i1
305	@@Oxidative phosphorylation	7 (0.05%)	1	tet00190	, c96675_g1_i1, c9983_g1_i1, c22190_g1_i1, c34014_g1_i1, c46983_g1_i1, c80840_g1_i1, c30617_g1_i1
306	@@Citrate cycle (TCA cycle)	9 (0.06%)	1	pti00020	, c87165_g1_i1, c30964_g1_i1, c18002_g1_i1, c17828_g1_i1, c25489_g1_i1, c74915_g1_i1, c68693_g1_i1, c54226_g1_i1, c20800_g1_i1
307	@@ABC transporters	27 (0.19%)	1	vvi02010	, c51169_g2_i1, c43032_g2_i1, c52838_g1_i1, c61545_g1_i1, c53108_g2_i1, c56580_g2_i1, c59072_g2_i3, c59072_g2_i4, c52914_g6_i5, c53086_g1_i1, c43032_g1_i1, c35252_g1_i4, c58871_g1_i2, c76170_g1_i1, c13388_g1_i1, c15500_g1_i1, c59583_g4_i2, c52838_g2_i1, c53213_g2_i1, c59072_g3_i2, c59071_g1_i1, c59961_g2_i9, c48806_g2_i2, c3159_g1_i1, c46625_g1_i2, c53874_g1_i1, c52914_g4_i1
308	@@Fatty acid metabolism	33 (0.23%)	1	vvi00071	, c59365_g1_i13, c59365_g1_i14, c41355_g1_i3, c35441_g3_i1, c56052_g2_i1, c41830_g1_i1, c68409_g1_i1, c59579_g3_i1, c81018_g1_i1, c57705_g2_i4, c57705_g2_i9, c35626_g1_i2, c57705_g1_i4, c57705_g1_i1, c59175_g1_i7, c59579_g4_i1, c38771_g4_i1, c34831_g1_i1, c39007_g1_i2, c39007_g1_i1, c84236_g1_i1, c38771_g2_i1, c45328_g5_i1, c89547_g1_i1, c46313_g1_i2, c58806_g1_i4, c34831_g2_i1, c11876_g1_i1, c31…
309	@@Protein processing in endoplasmic reticulum	5 (0.04%)	1	vcn04141	, c80231_g1_i1, c57477_g1_i1, c48939_g1_i1, c24515_g1_i1, c55001_g2_i1
310	@@Ribosome	5 (0.04%)	1	cpw03010	, c36716_g1_i1, c44818_g1_i1, c8366_g1_i1, c94690_g1_i1, c80198_g1_i1
311	Tryptophan metabolism	15 (0.11%)	1	rcu00380	, c80221_g1_i1, c45918_g1_i3, c44689_g1_i2, c100006_g1_i1, c45918_g3_i1, c85539_g1_i1, c58132_g1_i1, c54739_g1_i2, c45918_g2_i1, c44689_g2_i1, c7724_g1_i1, c56052_g3_i3, c74838_g1_i1, c56052_g1_i2, c49173_g1_i2
312	@@Metabolic pathways	13 (0.09%)	1	ota01100	, c31054_g1_i1, c33199_g2_i1, c41723_g2_i1, c61790_g1_i1, c19259_g1_i1, c14287_g1_i1, c78177_g1_i1, c8798_g1_i1, c28592_g2_i1, c42058_g2_i1, c26489_g1_i1, c40241_g1_i1, c32083_g2_i1
313	Starch and sucrose metabolism	8 (0.06%)	1	ath00500	, c38329_g1_i1, c50638_g4_i1, c87455_g1_i1, c41225_g2_i1, c14358_g1_i1, c84669_g1_i1, c55339_g1_i3, c49156_g1_i1
314	@@Glycolysis / Gluconeogenesis	9 (0.06%)	1	osa00010	, c97566_g1_i1, c46997_g3_i1, c93552_g1_i1, c50574_g1_i1, c56025_g6_i2, c88197_g1_i1, c88517_g1_i1, c50507_g3_i1, c101023_g1_i1
315	Biosynthesis of unsaturated fatty acids	12 (0.09%)	1	rcu01040	, c35581_g2_i1, c46562_g1_i1, c49115_g1_i1, c27483_g1_i1, c50773_g1_i1, c93740_g1_i1, c25117_g1_i1, c92681_g1_i1, c83178_g1_i1, c34811_g1_i1, c98945_g1_i1, c76013_g1_i1
316	@@Pantothenate and CoA biosynthesis	8 (0.06%)	1	vvi00770	, c63384_g1_i1, c59605_g5_i2, c50057_g1_i5, c37991_g1_i1, c37991_g1_i2, c58499_g1_i3, c58499_g1_i1, c49641_g1_i1
317	@@Arginine and proline metabolism	10 (0.07%)	1	pif00330	, c58417_g1_i1, c2618_g1_i1, c45731_g1_i1, c98277_g1_i1, c45762_g1_i1, c42635_g1_i1, c45762_g3_i1, c95793_g1_i1, c45731_g2_i1, c25613_g1_i1
318	Taurine and hypotaurine metabolism	10 (0.07%)	1	vvi00430	, c14915_g1_i1, c16891_g1_i1, c37089_g1_i1, c57374_g1_i1, c42847_g1_i4, c42847_g1_i2, c119_g1_i1, c36324_g1_i2, c51272_g1_i1, c119_g2_i1
319	@@Metabolic pathways	5 (0.04%)	1	mmu01100	, c67150_g1_i1, c58337_g1_i1, c28959_g1_i1, c44595_g3_i1, c14675_g1_i1
320	@@Oxidative phosphorylation	60 (0.43%)	1	rcu00190	, c23927_g1_i1, c35831_g1_i1, c39680_g2_i1, c75661_g1_i1, c77891_g1_i1, c59980_g3_i2, c78220_g1_i1, c42334_g2_i1, c43321_g2_i2, c20873_g2_i1, c81103_g1_i1, c98936_g1_i1, c98948_g1_i1, c57867_g1_i1, c86404_g1_i1, c58562_g1_i1, c10441_g1_i2, c2800_g1_i1, c83309_g1_i1, c33283_g1_i1, c96056_g1_i1, c12709_g1_i1, c77920_g1_i1, c86431_g1_i1, c91761_g1_i1, c95842_g1_i1, c57624_g1_i1, c61167_g1_i1, c32947…
321	@@Valine, leucine and isoleucine biosynthesis	12 (0.09%)	1	pop00290	, c41737_g2_i2, c59401_g7_i2, c83174_g1_i1, c9630_g2_i1, c36207_g2_i1, c45484_g1_i1, c36207_g1_i1, c36169_g1_i1, c29244_g2_i1, c9630_g1_i1, c95848_g1_i1, c59401_g7_i3
322	@@Ribosome	24 (0.17%)	1	tbr03010	, c51637_g1_i2, c19669_g1_i1, c47581_g1_i1, c63144_g1_i1, c55811_g1_i1, c53784_g1_i1, c37045_g1_i1, c54566_g1_i1, c44252_g1_i1, c70033_g1_i1, c62185_g1_i1, c18957_g1_i1, c84184_g1_i1, c39735_g1_i1, c52568_g1_i1, c39030_g1_i1, c36259_g1_i1, c86674_g1_i1, c8983_g1_i1, c10645_g1_i1, c35806_g1_i1, c48377_g1_i1, c48377_g1_i2, c32534_g1_i1
323	@@Purine metabolism	8 (0.06%)	1	pti00230	, c8787_g1_i1, c76970_g1_i1, c14540_g1_i1, c68215_g1_i1, c32322_g1_i1, c46861_g1_i1, c76440_g1_i1, c14540_g2_i1
324	@@Metabolic pathways	5 (0.04%)	1	xla01100	, c43772_g3_i1, c28113_g1_i1, c54650_g1_i2, c73670_g1_i1, c22595_g1_i1
325	Ubiquinone and other terpenoid-quinone biosynthesis	23 (0.16%)	1	vvi00130	, c47455_g1_i2, c101873_g1_i1, c58386_g3_i1, c57827_g2_i1, c57827_g2_i2, c59389_g7_i1, c59183_g10_i8, c58386_g2_i1, c56645_g1_i1, c91801_g1_i1, c53493_g1_i1, c56049_g1_i6, c93561_g1_i1, c57633_g1_i1, c57633_g1_i2, c78858_g1_i1, c59905_g2_i1, c58792_g1_i3, c88346_g1_i1, c50018_g1_i1, c44832_g2_i2, c91369_g1_i1, c97791_g1_i1
326	@@Glycolysis / Gluconeogenesis	95 (0.68%)	1	vvi00010	, c30696_g1_i1, c57132_g3_i7, c52327_g1_i1, c41757_g2_i1, c34422_g1_i1, c59365_g1_i13, c43928_g2_i1, c59365_g1_i14, c42084_g2_i1, c54044_g1_i1, c54044_g1_i2, c37711_g1_i2, c41355_g1_i3, c56052_g2_i1, c57619_g1_i10, c46997_g5_i2, c36506_g1_i1, c5563_g1_i1, c64444_g1_i1, c43928_g3_i1, c23467_g1_i1, c51618_g1_i3, c36255_g1_i1, c43885_g2_i1, c7090_g1_i1, c48300_g1_i1, c43928_g1_i1, c42084_g1_i1, c673…
327	@@One carbon pool by folate	16 (0.11%)	1	vvi00670	, c59431_g3_i2, c59431_g3_i4, c59216_g4_i1, c30014_g1_i1, c82210_g1_i1, c37272_g1_i2, c61291_g1_i1, c12538_g1_i1, c17345_g1_i1, c17345_g2_i1, c59431_g4_i11, c47718_g1_i3, c88643_g1_i1, c30014_g1_i3, c61411_g1_i1, c7489_g2_i1
328	@@Ribosome	7 (0.05%)	1	ani03010	, c55739_g1_i1, c30147_g1_i1, c30147_g1_i2, c32012_g2_i1, c83611_g1_i1, c96324_g1_i1, c19873_g1_i1
329	@@Ribosome	25 (0.18%)	1	tad03010	, c49654_g1_i1, c18021_g1_i1, c49572_g2_i1, c53999_g1_i1, c19239_g1_i1, c59132_g3_i1, c17499_g1_i1, c24700_g1_i1, c61741_g1_i1, c14937_g1_i1, c51292_g1_i1, c1850_g1_i1, c36317_g1_i1, c49723_g1_i1, c24282_g1_i1, c43217_g1_i1, c72106_g1_i1, c53797_g1_i1, c75014_g1_i1, c56182_g1_i1, c36229_g1_i1, c98425_g1_i1, c44025_g1_i1, c49572_g1_i1, c61081_g1_i1
330	@@Phosphatidylinositol signaling system	19 (0.14%)	1	rcu04070	, c43335_g1_i1, c54240_g4_i1, c676_g1_i1, c75983_g1_i1, c49464_g1_i3, c27843_g1_i1, c42347_g1_i3, c59966_g5_i7, c59966_g5_i6, c50344_g3_i1, c55462_g1_i4, c47838_g1_i1, c31471_g2_i1, c32567_g1_i1, c41316_g1_i1, c54240_g3_i1, c48495_g1_i1, c33771_g1_i1, c58031_g7_i4
331	alpha-Linolenic acid metabolism	14 (0.1%)	1	pop00592	, c55917_g1_i1, c55692_g1_i3, c55692_g1_i5, c55692_g1_i4, c50773_g1_i2, c55917_g2_i1, c45328_g6_i1, c56552_g1_i2, c2155_g1_i1, c57340_g1_i2, c68432_g1_i1, c56552_g1_i1, c58233_g1_i1, c50828_g6_i1
332	Legionellosis	6 (0.04%)	1	mcc05134	, c33262_g1_i1, c27976_g1_i1, c82524_g1_i1, c57797_g4_i1, c30359_g1_i1, c52068_g3_i1
333	@@Oxidative phosphorylation	7 (0.05%)	1	tad00190	, c53215_g2_i1, c77821_g1_i1, c51578_g1_i1, c85134_g1_i1, c35326_g1_i1, c11741_g1_i1, c98992_g1_i1
334	@@Nitrogen metabolism	15 (0.11%)	1	pop00910	, c80948_g1_i1, c36753_g2_i1, c50035_g1_i1, c58334_g4_i1, c28711_g2_i1, c40960_g1_i2, c40960_g1_i4, c47704_g1_i2, c58789_g1_i2, c59210_g2_i2, c89571_g1_i1, c51109_g1_i4, c60988_g1_i1, c55173_g1_i3, c55173_g1_i1
335	@@beta-Alanine metabolism	22 (0.16%)	1	vvi00410	, c63384_g1_i1, c56052_g2_i1, c14915_g1_i1, c80056_g1_i1, c81018_g1_i1, c54031_g1_i7, c58729_g1_i10, c35224_g1_i1, c68428_g1_i1, c35224_g2_i1, c39007_g1_i2, c39007_g1_i1, c84236_g1_i1, c89547_g1_i1, c58729_g1_i1, c58729_g1_i2, c58806_g1_i4, c50567_g1_i2, c49641_g1_i1, c31878_g1_i1, c50161_g1_i1, c75542_g1_i1
336	@@Galactose metabolism	33 (0.23%)	1	pop00052	, c35166_g1_i1, c38957_g1_i1, c50939_g2_i1, c50939_g2_i4, c24357_g1_i2, c47572_g1_i1, c94814_g1_i1, c59390_g1_i1, c53053_g1_i2, c48300_g2_i1, c58382_g2_i6, c28987_g2_i1, c50939_g1_i2, c80019_g1_i1, c48125_g1_i2, c44219_g3_i1, c101031_g1_i1, c56956_g3_i1, c38985_g1_i2, c85777_g1_i1, c57651_g1_i1, c20628_g2_i1, c24387_g1_i1, c26755_g1_i1, c83549_g1_i1, c86089_g1_i1, c51066_g1_i2, c41225_g1_i1, c384…
337	@@Amino sugar and nucleotide sugar metabolism	50 (0.36%)	1	rcu00520	, c57714_g1_i2, c80090_g1_i1, c39125_g2_i1, c56785_g1_i1, c91103_g1_i1, c14289_g2_i1, c43776_g1_i5, c60628_g1_i1, c44987_g3_i2, c30537_g1_i1, c30537_g1_i2, c54227_g1_i1, c2712_g1_i1, c40423_g1_i4, c92712_g1_i1, c51488_g3_i1, c47080_g1_i4, c89503_g1_i1, c40112_g3_i1, c28987_g1_i1, c55342_g2_i1, c40905_g1_i1, c82235_g1_i1, c28987_g3_i1, c60100_g1_i1, c94129_g1_i1, c64322_g1_i1, c50497_g2_i2, c34840…
338	@@Glycine, serine and threonine metabolism	5 (0.04%)	1	ngr00260	, c81654_g1_i1, c40381_g1_i1, c40381_g2_i1, c71487_g1_i1, c38363_g1_i1
339	@@Endocytosis	6 (0.04%)	1	mcc04144	, c33262_g1_i1, c27976_g1_i1, c82524_g1_i1, c57797_g4_i1, c30359_g1_i1, c52068_g3_i1
340	@@Pyrimidine metabolism	8 (0.06%)	1	aly00240	, c18814_g1_i1, c88657_g1_i1, c54144_g2_i1, c97761_g1_i1, c98011_g1_i1, c27131_g1_i1, c30102_g4_i1, c80024_g1_i1
341	@@Glycolysis / Gluconeogenesis	13 (0.09%)	1	aly00010	, c27839_g1_i1, c59579_g1_i1, c55762_g2_i2, c55762_g2_i4, c43604_g2_i1, c30731_g1_i1, c50574_g1_i2, c50939_g1_i3, c64297_g1_i1, c57653_g1_i3, c35476_g1_i1, c59139_g3_i7, c35281_g2_i1
342	@@Nucleotide excision repair	40 (0.28%)	1	vvi03420	, c100025_g1_i1, c50654_g2_i1, c57637_g2_i15, c57637_g2_i14, c57136_g3_i1, c56178_g2_i12, c27904_g1_i1, c17195_g1_i1, c54265_g2_i1, c54265_g2_i3, c57717_g1_i3, c57637_g2_i3, c42830_g1_i2, c50914_g1_i1, c56178_g2_i3, c57665_g1_i6, c35370_g1_i3, c35370_g1_i1, c57136_g2_i1, c43312_g1_i1, c57717_g2_i2, c57637_g2_i19, c58445_g1_i1, c51917_g1_i2, c101050_g1_i1, c87460_g1_i1, c49727_g1_i5, c56963_g1_i1,…
343	@@Protein processing in endoplasmic reticulum	14 (0.1%)	1	aly04141	, c71921_g1_i1, c38404_g1_i1, c44092_g1_i1, c72719_g1_i1, c57797_g3_i1, c55001_g3_i1, c92545_g1_i1, c70504_g1_i1, c36500_g2_i1, c34851_g1_i1, c58743_g2_i3, c52766_g1_i2, c97287_g1_i1, c53830_g2_i1
344	Peroxisome	37 (0.26%)	1	pop04146	, c50788_g1_i1, c41830_g2_i1, c47769_g2_i1, c35441_g2_i1, c47769_g4_i1, c52602_g2_i2, c44693_g1_i1, c4539_g2_i1, c30398_g1_i1, c85226_g1_i1, c47037_g3_i1, c92522_g1_i1, c15506_g1_i1, c27303_g1_i1, c25366_g2_i1, c26632_g1_i1, c50773_g1_i2, c42450_g1_i1, c25366_g1_i1, c56552_g1_i2, c49912_g2_i3, c55595_g1_i3, c42450_g3_i1, c19032_g1_i2, c51253_g1_i2, c56552_g1_i1, c55129_g1_i2, c55125_g1_i1, c58233…
345	@@Ribosome	18 (0.13%)	1	hmg03010	, c53274_g1_i2, c62648_g1_i1, c25086_g1_i1, c12574_g1_i1, c21861_g2_i1, c716_g1_i1, c46703_g1_i1, c51657_g1_i1, c53944_g1_i1, c91413_g1_i1, c93780_g1_i1, c22932_g1_i1, c64751_g1_i1, c19598_g1_i1, c8819_g1_i1, c56158_g1_i2, c20467_g1_i1, c56158_g1_i1
346	@@Glycine, serine and threonine metabolism	31 (0.22%)	1	rcu00260	, c52137_g2_i1, c82041_g1_i1, c58447_g1_i1, c9701_g1_i1, c53814_g1_i1, c32741_g2_i1, c58729_g1_i11, c7476_g2_i1, c26116_g1_i1, c43603_g2_i5, c59122_g1_i5, c58729_g1_i12, c37272_g2_i1, c94810_g1_i1, c44524_g1_i1, c7476_g1_i1, c47994_g2_i2, c77963_g1_i1, c12195_g1_i1, c50089_g1_i1, c40368_g1_i1, c7088_g2_i1, c58729_g1_i9, c58729_g1_i8, c58729_g1_i3, c59854_g2_i1, c59328_g9_i1, c58334_g1_i1, c32741_…
347	Ribosome	5 (0.04%)	1	yli03010	, c7034_g1_i1, c69045_g1_i1, c96674_g1_i1, c15029_g1_i1, c10512_g1_i1
348	@@Lysine degradation	10 (0.07%)	1	vvi00310	, c56052_g2_i1, c81018_g1_i1, c39007_g1_i2, c39007_g1_i1, c84236_g1_i1, c89547_g1_i1, c31878_g1_i1, c63224_g1_i1, c50161_g1_i1, c75542_g1_i1
349	@@Biosynthesis of secondary metabolites	318 (2.26%)	1	rcu01110	, c56021_g2_i1, c52959_g1_i2, c36944_g1_i1, c83258_g1_i1, c99154_g1_i1, c52137_g2_i1, c4088_g2_i1, c56936_g8_i1, c36970_g1_i1, c47649_g2_i2, c48052_g3_i1, c44400_g1_i1, c43604_g4_i1, c59846_g1_i6, c43335_g1_i1, c47738_g1_i1, c68293_g1_i1, c59247_g1_i1, c82041_g1_i1, c30325_g1_i1, c75088_g1_i1, c30487_g1_i1, c58857_g13_i1, c57225_g3_i1, c21108_g2_i1, c77731_g1_i1, c36718_g1_i1, c91103_g1_i1, c4906…
350	Natural killer cell mediated cytotoxicity	6 (0.04%)	1	rcu04650	, c42559_g1_i1, c42559_g1_i4, c53444_g1_i4, c8876_g1_i1, c55397_g3_i1, c33906_g2_i1
351	@@Ribosome	29 (0.21%)	1	ath03010	, c48401_g2_i1, c48401_g2_i2, c48569_g1_i1, c35916_g1_i1, c57432_g1_i1, c98755_g1_i1, c65537_g1_i1, c4266_g1_i1, c29794_g1_i1, c40356_g1_i1, c34673_g3_i1, c85253_g1_i1, c54671_g4_i1, c4610_g1_i1, c8077_g1_i1, c45515_g1_i1, c67344_g1_i1, c44115_g1_i1, c26467_g1_i1, c52499_g1_i1, c81247_g1_i1, c32599_g1_i1, c62131_g1_i1, c20951_g2_i1, c75871_g1_i1, c59327_g6_i2, c79604_g1_i1, c67467_g1_i1, c82830_g…
352	@@ABC transporters	29 (0.21%)	1	rcu02010	, c47383_g3_i1, c43447_g1_i1, c30155_g2_i2, c36038_g2_i1, c53874_g3_i2, c101324_g1_i1, c52665_g2_i2, c52665_g2_i1, c3893_g1_i1, c56765_g1_i2, c56765_g1_i1, c47383_g2_i1, c51090_g4_i1, c52665_g1_i1, c51090_g2_i1, c31618_g2_i2, c48383_g1_i2, c59072_g3_i4, c44781_g1_i2, c43447_g2_i2, c85730_g1_i1, c56344_g2_i2, c64870_g1_i1, c52914_g1_i1, c52914_g5_i1, c58567_g1_i2, c58567_g1_i7, c71526_g1_i1, c4738…
353	@@Metabolic pathways	14 (0.1%)	1	smo01100	, c8179_g1_i1, c8913_g1_i1, c11679_g1_i1, c20161_g1_i1, c8922_g1_i1, c26714_g1_i1, c52600_g1_i1, c51973_g3_i1, c68065_g1_i1, c7618_g1_i1, c88265_g1_i1, c12446_g1_i1, c29020_g2_i1, c86356_g1_i1
354	@@Aminoacyl-tRNA biosynthesis	12 (0.09%)	1	pop00970	, c78428_g1_i1, c75808_g1_i1, c59478_g1_i1, c1271_g1_i1, c2463_g1_i1, c59049_g1_i6, c37841_g2_i2, c37841_g2_i3, c31506_g1_i2, c35245_g1_i1, c50826_g2_i5, c39711_g1_i2
355	@@RNA transport	9 (0.06%)	1	tps03013	, c40046_g4_i1, c40046_g5_i1, c19366_g1_i1, c59913_g1_i1, c32010_g1_i1, c40464_g1_i1, c92253_g1_i1, c7206_g1_i1, c13875_g1_i1
356	@@Metabolic pathways	11 (0.08%)	1	lbc01100	, c48162_g1_i1, c80688_g1_i1, c77566_g1_i1, c32075_g1_i1, c37580_g1_i1, c85645_g1_i1, c26453_g1_i1, c12164_g1_i1, c94371_g1_i1, c668_g1_i1, c60595_g1_i1
357	@@Oxidative phosphorylation	14 (0.1%)	1	tps00190	, c12993_g1_i1, c71414_g1_i1, c100674_g1_i1, c35348_g2_i1, c31359_g1_i1, c98043_g1_i1, c36983_g1_i1, c39304_g1_i1, c29802_g1_i1, c34480_g1_i1, c27754_g1_i1, c90372_g1_i1, c66_g1_i1, c79264_g1_i1
358	Calcium signaling pathway	5 (0.04%)	1	xla04020	, c67446_g1_i1, c16644_g1_i1, c62305_g1_i1, c57894_g1_i1, c57894_g2_i1
359	Fatty acid elongation	8 (0.06%)	1	pop00062	, c47916_g2_i1, c60134_g1_i1, c30503_g3_i1, c88523_g1_i1, c88518_g1_i1, c68474_g1_i1, c47916_g1_i1, c69563_g1_i1
360	@@Cyanoamino acid metabolism	14 (0.1%)	1	vvi00460	, c7397_g1_i1, c4578_g1_i1, c49780_g1_i1, c82210_g1_i1, c37272_g1_i2, c61291_g1_i1, c45329_g1_i2, c50638_g5_i1, c36324_g1_i2, c98961_g1_i1, c47718_g1_i3, c59365_g6_i6, c88643_g1_i1, c61411_g1_i1
361	@@Natural killer cell mediated cytotoxicity	10 (0.07%)	1	pop04650	, c59343_g1_i2, c59343_g1_i1, c55899_g2_i3, c28247_g1_i1, c7154_g1_i2, c33985_g1_i2, c5861_g1_i1, c50959_g1_i5, c43792_g2_i1, c46996_g1_i4
362	@@Selenocompound metabolism	6 (0.04%)	1	pop00450	, c97141_g1_i1, c45353_g1_i1, c58235_g1_i3, c37841_g2_i2, c37841_g2_i3, c48396_g1_i1
363	@@Ribosome biogenesis in eukaryotes	5 (0.04%)	1	pti03008	, c12159_g1_i1, c63588_g1_i1, c82979_g1_i1, c22081_g1_i1, c73754_g1_i1
364	@@Sulfur metabolism	10 (0.07%)	1	pop00920	, c51494_g1_i1, c97141_g1_i1, c80763_g1_i1, c33534_g1_i1, c71706_g1_i1, c51494_g1_i4, c57078_g4_i1, c61419_g1_i1, c33727_g1_i2, c63174_g1_i1
365	Measles	7 (0.05%)	1	mcc05162	, c33262_g1_i1, c27976_g1_i1, c82524_g1_i1, c57797_g4_i1, c30359_g1_i1, c15051_g1_i1, c52068_g3_i1
366	@@Inositol phosphate metabolism	21 (0.15%)	1	pop00562	, c43335_g1_i2, c75785_g1_i1, c57534_g1_i1, c39042_g1_i1, c56367_g3_i3, c56367_g1_i1, c43335_g1_i3, c16248_g1_i1, c6273_g1_i1, c52225_g1_i3, c50344_g1_i1, c43965_g1_i3, c58275_g4_i2, c58275_g4_i4, c51909_g1_i2, c4139_g1_i1, c64844_g1_i1, c74867_g1_i1, c36106_g1_i1, c90885_g1_i1, c67650_g1_i1
367	@@Biosynthesis of secondary metabolites	5 (0.04%)	1	uma01110	, c62977_g1_i1, c83092_g1_i1, c14812_g1_i1, c28581_g1_i1, c34124_g1_i1
368	@@Ubiquitin mediated proteolysis	35 (0.25%)	1	rcu04120	, c44565_g5_i1, c58945_g4_i6, c58945_g5_i1, c58197_g2_i1, c93765_g1_i1, c27237_g1_i1, c59328_g4_i1, c39011_g2_i1, c58932_g1_i2, c45526_g2_i1, c51155_g2_i5, c79630_g1_i1, c60102_g1_i1, c44157_g2_i1, c45627_g1_i3, c36225_g1_i1, c14223_g2_i1, c45296_g2_i1, c52109_g1_i1, c70129_g1_i1, c57102_g1_i1, c50889_g1_i1, c58655_g4_i1, c50661_g2_i1, c57411_g1_i2, c47764_g2_i2, c38975_g2_i1, c14223_g1_i1, c4076…
369	@@Phenylalanine metabolism	37 (0.26%)	1	pop00360	, c21006_g1_i1, c21574_g1_i1, c11613_g1_i1, c56894_g1_i11, c49950_g1_i1, c52049_g2_i1, c58945_g4_i5, c29548_g2_i1, c47608_g1_i1, c56769_g2_i5, c53482_g1_i1, c45591_g1_i1, c45591_g1_i2, c28711_g2_i1, c69429_g1_i1, c38640_g1_i1, c46126_g1_i1, c14266_g1_i1, c59034_g1_i1, c35393_g1_i1, c56711_g2_i3, c64301_g1_i1, c45336_g2_i2, c52483_g1_i2, c97934_g1_i1, c59210_g2_i2, c39970_g2_i2, c64334_g1_i1, c520…
370	@@Metabolic pathways	44 (0.31%)	1	tps01100	, c56748_g1_i1, c12993_g1_i1, c71414_g1_i1, c100674_g1_i1, c70250_g1_i1, c93374_g1_i1, c31451_g1_i1, c29559_g1_i1, c40084_g2_i1, c19020_g1_i1, c63438_g1_i1, c35348_g2_i1, c4643_g1_i1, c40816_g2_i1, c53735_g1_i1, c96721_g1_i1, c65937_g1_i1, c17639_g1_i1, c40899_g1_i1, c98043_g1_i1, c36983_g1_i1, c39304_g1_i1, c29802_g1_i1, c34480_g1_i1, c21239_g1_i1, c55272_g1_i1, c34103_g1_i1, c26468_g1_i1, c7766…
371	@@Fructose and mannose metabolism	5 (0.04%)	1	aly00051	, c27839_g1_i1, c43604_g2_i1, c30731_g1_i1, c50939_g1_i3, c35476_g1_i1
372	Biosynthesis of secondary metabolites	16 (0.11%)	1	zma01110	, c94504_g1_i1, c54062_g2_i1, c37066_g2_i1, c3404_g1_i1, c59884_g1_i2, c60333_g1_i1, c92244_g1_i1, c5695_g1_i1, c96568_g1_i1, c27445_g1_i1, c56554_g2_i1, c31414_g1_i2, c54062_g1_i1, c39305_g2_i2, c37680_g1_i1, c66880_g1_i1
373	@@Phenylalanine, tyrosine and tryptophan biosynthesis	13 (0.09%)	1	rcu00400	, c59846_g1_i6, c75088_g1_i1, c58447_g1_i1, c69452_g1_i1, c82196_g1_i1, c59846_g1_i7, c59846_g1_i3, c28375_g1_i1, c53023_g1_i1, c68342_g1_i1, c39153_g1_i1, c62284_g1_i1, c59854_g2_i1
374	@@Glyoxylate and dicarboxylate metabolism	14 (0.1%)	1	rcu00630	, c94764_g1_i1, c24368_g1_i1, c58857_g13_i1, c51109_g1_i1, c49889_g1_i2, c49889_g1_i1, c18510_g1_i1, c26518_g1_i1, c58782_g2_i1, c58782_g2_i2, c49173_g1_i2, c5558_g1_i1, c14507_g1_i2, c91933_g1_i1
375	@@Ribosome	6 (0.04%)	1	mpr03010	, c29353_g1_i1, c72966_g1_i1, c2297_g1_i1, c32012_g1_i1, c83227_g1_i1, c82059_g1_i1
376	@@Mismatch repair	22 (0.16%)	1	vvi03430	, c100025_g1_i1, c57136_g3_i1, c17195_g1_i1, c54265_g2_i1, c54265_g2_i3, c53558_g1_i2, c55518_g1_i3, c50914_g1_i1, c35370_g1_i3, c35370_g1_i1, c57136_g2_i1, c58445_g1_i1, c56627_g1_i2, c8862_g1_i1, c51917_g1_i2, c101050_g1_i1, c57379_g5_i1, c24740_g1_i2, c51917_g2_i1, c91782_g1_i1, c74851_g1_i1, c23142_g1_i1
377	@@Tropane, piperidine and pyridine alkaloid biosynthesis	19 (0.14%)	1	vvi00960	, c29992_g1_i1, c58776_g1_i3, c56711_g2_i2, c56711_g2_i1, c63236_g1_i1, c58151_g1_i1, c53493_g1_i1, c50259_g1_i4, c58729_g1_i10, c58776_g2_i1, c50259_g2_i1, c56711_g1_i1, c15305_g2_i1, c93777_g1_i1, c58729_g1_i1, c58729_g1_i2, c58776_g1_i2, c59905_g2_i1, c56730_g1_i2
378	@@Cysteine and methionine metabolism	54 (0.38%)	1	rcu00270	, c32763_g1_i1, c48052_g3_i1, c44400_g1_i1, c47738_g1_i1, c30325_g1_i1, c96925_g1_i1, c9039_g2_i1, c76943_g1_i1, c6339_g1_i1, c17324_g2_i1, c47929_g1_i1, c61382_g1_i1, c100090_g1_i1, c54282_g1_i1, c88547_g1_i1, c69452_g1_i1, c9395_g1_i1, c18674_g1_i2, c42881_g2_i1, c85814_g1_i1, c3787_g1_i1, c87461_g1_i1, c19651_g1_i1, c75075_g1_i1, c69416_g1_i1, c54829_g2_i1, c58235_g2_i2, c65506_g1_i1, c49463_g…
379	@@Folate biosynthesis	12 (0.09%)	1	rcu00790	, c59578_g4_i2, c54558_g1_i1, c54558_g1_i5, c53113_g1_i2, c44136_g1_i1, c59801_g2_i1, c59389_g7_i5, c54779_g2_i1, c56893_g7_i1, c57190_g1_i3, c59801_g1_i3, c59801_g1_i2
380	@@Peroxisome	6 (0.04%)	1	aly04146	, c39461_g1_i1, c36261_g2_i2, c28526_g2_i1, c70050_g1_i1, c40939_g1_i2, c77393_g1_i1
381	@@Phagosome	11 (0.08%)	1	tps04145	, c38396_g1_i1, c12993_g1_i1, c58897_g1_i1, c38396_g2_i1, c71414_g1_i1, c98043_g1_i1, c58897_g2_i1, c59663_g1_i1, c27754_g1_i1, c84701_g1_i1, c79264_g1_i1
382	Protein processing in endoplasmic reticulum	73 (0.52%)	1	vvi04141	, c91815_g1_i1, c59802_g3_i1, c58510_g1_i3, c39482_g2_i1, c75783_g1_i1, c94755_g1_i1, c16562_g1_i1, c95196_g1_i1, c25402_g2_i1, c57543_g2_i2, c25598_g1_i2, c66383_g1_i1, c43664_g1_i1, c44092_g1_i2, c59225_g1_i1, c40667_g1_i1, c13025_g1_i1, c76863_g1_i1, c76865_g1_i1, c56423_g3_i1, c30501_g1_i1, c74796_g1_i1, c39275_g1_i1, c98939_g1_i1, c49561_g1_i5, c42869_g2_i1, c39011_g1_i2, c11349_g2_i1, c7057…
383	@@Oxidative phosphorylation	5 (0.04%)	1	smo00190	, c8179_g1_i1, c11679_g1_i1, c51973_g3_i1, c68065_g1_i1, c86356_g1_i1
384	@@Citrate cycle (TCA cycle)	22 (0.16%)	1	vvi00020	, c34422_g1_i1, c59605_g2_i3, c7784_g1_i1, c59605_g2_i1, c78974_g1_i1, c35269_g1_i1, c48779_g3_i1, c29244_g3_i1, c33532_g1_i1, c65311_g1_i1, c19081_g1_i1, c48779_g4_i2, c57384_g1_i1, c28611_g1_i1, c74496_g1_i1, c37680_g2_i1, c10657_g2_i1, c58782_g3_i1, c63224_g1_i1, c86369_g1_i1, c34555_g2_i1, c36169_g2_i1
385	@@Base excision repair	24 (0.17%)	1	vvi03410	, c54045_g1_i3, c54045_g1_i8, c17195_g1_i1, c17876_g1_i1, c97_g1_i1, c50914_g1_i1, c7226_g1_i1, c58904_g1_i1, c58445_g1_i1, c51917_g1_i2, c101050_g1_i1, c56963_g1_i1, c56397_g6_i5, c56397_g6_i7, c56397_g6_i1, c8622_g1_i2, c51917_g2_i1, c42416_g1_i3, c42416_g1_i5, c42416_g1_i4, c91782_g1_i1, c58968_g6_i3, c58968_g6_i2, c57064_g5_i14
386	Ether lipid metabolism	14 (0.1%)	1	vvi00565	, c59748_g1_i3, c59748_g1_i2, c41650_g1_i3, c75803_g1_i1, c59432_g2_i1, c59432_g2_i3, c74137_g1_i1, c43918_g2_i1, c57427_g2_i4, c43493_g2_i1, c8490_g1_i1, c53072_g2_i1, c52961_g1_i1, c52961_g1_i3
387	@@Fatty acid metabolism	22 (0.16%)	1	pop00071	, c28773_g1_i1, c50507_g4_i1, c41830_g2_i1, c76937_g1_i1, c35441_g2_i1, c81348_g1_i1, c50507_g2_i1, c37066_g1_i1, c86395_g1_i1, c22901_g1_i1, c50773_g1_i2, c53505_g1_i2, c45328_g6_i1, c54739_g1_i4, c56552_g1_i2, c55595_g1_i3, c49173_g1_i3, c56552_g1_i1, c58233_g1_i1, c52599_g1_i6, c92374_g1_i1, c53505_g2_i1
388	@@Biosynthesis of secondary metabolites	10 (0.07%)	1	sbi01110	, c35615_g1_i1, c87027_g1_i1, c4088_g1_i1, c101974_g1_i1, c94537_g1_i1, c43322_g1_i1, c35047_g1_i2, c57827_g2_i3, c59365_g1_i3, c45550_g1_i2
389	Oxidative phosphorylation	13 (0.09%)	1	zma00190	, c29550_g1_i1, c26211_g1_i1, c34674_g2_i1, c35027_g2_i1, c6763_g1_i1, c35812_g3_i1, c65829_g1_i1, c33853_g1_i1, c10574_g2_i1, c18475_g1_i1, c46849_g1_i1, c1702_g1_i1, c5880_g2_i1
390	@@Pyrimidine metabolism	42 (0.3%)	1	rcu00240	, c36333_g1_i1, c49053_g1_i3, c59578_g4_i2, c57700_g4_i1, c54144_g2_i8, c75915_g1_i1, c49053_g1_i2, c52260_g1_i1, c34968_g1_i3, c21688_g1_i1, c53363_g1_i1, c41263_g2_i1, c71664_g1_i1, c43719_g2_i1, c68504_g1_i1, c41263_g4_i1, c28200_g1_i1, c45598_g1_i1, c45598_g1_i2, c36333_g2_i1, c52645_g4_i1, c53781_g1_i5, c43282_g1_i2, c27627_g1_i1, c83104_g1_i1, c40889_g1_i2, c57188_g2_i1, c51766_g1_i1, c9271…
391	@@Metabolic pathways	38 (0.27%)	1	ppp01100	, c74494_g1_i1, c49724_g2_i1, c10709_g1_i1, c48102_g2_i1, c57441_g4_i1, c54160_g3_i1, c81488_g1_i1, c26415_g1_i1, c84104_g1_i1, c8216_g2_i1, c58386_g4_i1, c59462_g1_i2, c96231_g1_i1, c59760_g5_i1, c43729_g1_i1, c28906_g1_i1, c21673_g1_i1, c43848_g1_i1, c46628_g1_i1, c56276_g2_i1, c28592_g1_i1, c42845_g1_i1, c34553_g1_i1, c27777_g1_i1, c87175_g1_i1, c94833_g1_i1, c48102_g1_i1, c14219_g1_i1, c27695…
392	Arachidonic acid metabolism	5 (0.04%)	1	pop00590	, c49189_g1_i1, c80095_g1_i1, c66410_g1_i1, c53289_g2_i1, c57340_g1_i2
393	Diterpenoid biosynthesis	7 (0.05%)	1	rcu00904	, c36970_g1_i1, c57225_g3_i1, c21108_g2_i1, c55928_g2_i1, c11389_g1_i1, c53339_g1_i3, c57522_g1_i6
394	@@Diterpenoid biosynthesis	7 (0.05%)	1	pop00904	, c58509_g1_i1, c58509_g1_i2, c84971_g1_i1, c26754_g1_i1, c36970_g2_i1, c26600_g1_i1, c18207_g2_i1
395	@@Ribosome	17 (0.12%)	1	cme03010	, c51308_g1_i1, c57010_g1_i1, c58050_g1_i1, c68359_g1_i1, c49108_g1_i1, c40019_g1_i2, c20304_g1_i1, c92594_g1_i1, c37180_g1_i1, c22321_g2_i1, c33802_g1_i1, c57777_g1_i1, c52750_g2_i1, c7333_g1_i1, c57454_g1_i1, c94259_g1_i1, c56308_g1_i1
396	Cutin, suberine and wax biosynthesis	8 (0.06%)	1	rcu00073	, c12808_g2_i1, c59368_g3_i1, c70775_g1_i1, c79091_g1_i1, c36277_g2_i1, c12808_g1_i1, c233_g1_i1, c59759_g1_i1
397	Vitamin B6 metabolism	5 (0.04%)	1	vvi00750	, c67408_g1_i1, c17340_g1_i1, c56744_g2_i6, c54605_g1_i3, c28015_g1_i1
398	Lysine biosynthesis	7 (0.05%)	1	vvi00300	, c58713_g1_i5, c67365_g1_i1, c85289_g1_i1, c57523_g1_i1, c57523_g1_i2, c89547_g1_i1, c38310_g1_i1
399	@@Biosynthesis of unsaturated fatty acids	11 (0.08%)	1	pop01040	, c47916_g2_i1, c8748_g1_i1, c50773_g1_i2, c16391_g1_i1, c56552_g1_i2, c47916_g1_i1, c96924_g1_i1, c41671_g1_i1, c56552_g1_i1, c39559_g2_i2, c58233_g1_i1
400	Steroid biosynthesis	12 (0.09%)	1	vvi00100	, c36718_g3_i1, c2012_g1_i2, c59748_g1_i3, c59748_g1_i2, c11580_g1_i1, c18446_g1_i1, c59825_g1_i2, c98098_g1_i1, c30349_g1_i2, c42075_g1_i1, c57264_g1_i1, c80151_g1_i1
401	@@Terpenoid backbone biosynthesis	15 (0.11%)	1	vvi00900	, c49808_g1_i1, c77922_g1_i1, c38783_g1_i2, c17464_g1_i1, c36312_g1_i1, c59458_g1_i2, c75853_g1_i1, c60087_g1_i1, c39791_g1_i1, c52545_g5_i2, c36944_g2_i2, c1824_g1_i1, c49411_g2_i1, c1760_g1_i1, c41046_g1_i2
402	@@Carbon fixation in photosynthetic organisms	8 (0.06%)	1	osa00710	, c17010_g1_i1, c46997_g3_i1, c20038_g1_i1, c75651_g1_i1, c48150_g1_i1, c56025_g6_i2, c85862_g1_i1, c88517_g1_i1
403	@@Ribosome	11 (0.08%)	1	dre03010	, c6438_g1_i2, c100154_g1_i1, c65875_g1_i1, c42099_g1_i1, c80217_g1_i1, c45953_g1_i1, c55094_g1_i2, c49108_g2_i1, c101310_g1_i1, c55113_g1_i1, c54184_g1_i1
404	@@Metabolic pathways	676 (4.81%)	1	rcu01100	, c30827_g1_i1, c44457_g1_i3, c23927_g1_i1, c42703_g1_i1, c56021_g2_i1, c52959_g1_i2, c36944_g1_i1, c83258_g1_i1, c99154_g1_i1, c52137_g2_i1, c4088_g2_i1, c56936_g8_i1, c36970_g1_i1, c47649_g2_i2, c48052_g3_i1, c44400_g1_i1, c43604_g4_i1, c36333_g1_i1, c94764_g1_i1, c59846_g1_i6, c43335_g1_i1, c35773_g1_i1, c84233_g1_i1, c24368_g1_i1, c48635_g2_i1, c47738_g1_i1, c35831_g1_i1, c49053_g1_i3, c59578…
405	@@Carbon fixation in photosynthetic organisms	49 (0.35%)	1	rcu00710	, c52959_g1_i2, c4088_g2_i1, c43604_g4_i1, c48635_g2_i1, c68293_g1_i1, c73646_g1_i1, c95787_g1_i1, c91660_g1_i1, c48635_g4_i1, c24342_g1_i1, c41757_g3_i1, c79073_g1_i1, c49889_g1_i2, c49889_g1_i1, c45356_g2_i1, c69452_g1_i1, c58544_g5_i1, c68137_g1_i1, c26518_g1_i1, c18667_g1_i1, c66128_g1_i1, c45344_g2_i1, c5672_g1_i1, c48779_g1_i1, c5254_g1_i1, c66298_g1_i1, c36255_g2_i1, c36103_g2_i1, c45344_g…
406	DNA replication	11 (0.08%)	1	pop03030	, c58849_g1_i2, c58849_g1_i3, c58849_g1_i5, c58910_g1_i3, c69492_g1_i1, c59808_g1_i3, c59808_g1_i1, c42294_g2_i1, c72640_g1_i1, c56963_g1_i2, c17961_g1_i2
407	@@Fatty acid elongation	12 (0.09%)	1	vvi00062	, c62224_g1_i1, c30503_g2_i1, c51687_g2_i2, c51687_g2_i3, c51687_g2_i4, c61874_g1_i1, c56055_g7_i1, c30503_g1_i1, c51687_g1_i1, c56055_g6_i8, c56055_g6_i1, c56055_g6_i7
408	@@alpha-Linolenic acid metabolism	18 (0.13%)	1	vvi00592	, c66506_g1_i1, c92687_g1_i1, c78990_g1_i1, c59748_g1_i3, c59748_g1_i2, c55560_g4_i5, c59555_g1_i4, c55692_g1_i2, c59555_g1_i6, c34899_g2_i2, c59175_g1_i7, c66345_g1_i1, c39089_g2_i1, c39089_g2_i2, c45328_g5_i1, c28544_g2_i1, c46313_g1_i2, c57642_g1_i1
409	@@Zeatin biosynthesis	13 (0.09%)	1	vvi00908	, c50139_g1_i1, c35836_g1_i1, c3118_g1_i1, c15634_g1_i1, c78184_g1_i1, c35635_g1_i1, c14134_g1_i2, c52594_g2_i3, c30293_g1_i1, c37529_g1_i2, c30293_g2_i1, c33718_g1_i1, c50139_g2_i1
410	@@Ribosome	11 (0.08%)	1	cin03010	, c67336_g1_i1, c73203_g1_i1, c38688_g1_i1, c46576_g1_i1, c6020_g1_i1, c34839_g1_i1, c47235_g1_i1, c29510_g1_i1, c86069_g1_i1, c14131_g1_i1, c47827_g1_i1
411	@@Metabolic pathways	46 (0.33%)	1	ddi01100	, c39000_g3_i1, c82030_g1_i1, c22492_g1_i1, c22710_g1_i1, c1319_g1_i1, c5657_g1_i1, c25890_g2_i1, c54614_g1_i1, c30797_g1_i1, c43347_g1_i1, c26918_g1_i1, c82631_g1_i1, c62210_g1_i1, c41495_g1_i1, c26693_g1_i1, c15292_g1_i1, c68054_g1_i1, c14523_g1_i1, c23792_g1_i1, c12603_g1_i1, c24053_g1_i1, c10299_g2_i1, c6386_g1_i1, c70558_g1_i1, c46131_g1_i1, c43291_g1_i1, c77729_g1_i1, c11965_g1_i1, c82306_g…
412	@@Protein processing in endoplasmic reticulum	11 (0.08%)	1	ath04141	, c38404_g2_i1, c42113_g1_i1, c37968_g1_i1, c70646_g1_i1, c57411_g1_i1, c46094_g2_i1, c94441_g1_i1, c77965_g1_i1, c30380_g2_i1, c36157_g1_i1, c19946_g1_i1
413	@@Proteasome	7 (0.05%)	1	pif03050	, c359_g1_i1, c17265_g1_i1, c28823_g2_i1, c94807_g1_i1, c42190_g1_i1, c61474_g1_i1, c74113_g1_i1
414	@@Metabolic pathways	5 (0.04%)	1	acs01100	, c26508_g1_i1, c1390_g1_i1, c96393_g1_i1, c10744_g1_i1, c68179_g1_i1
415	@@Cutin, suberine and wax biosynthesis	14 (0.1%)	1	vvi00073	, c2018_g1_i1, c12255_g1_i1, c59794_g1_i2, c59794_g2_i1, c22807_g1_i1, c79484_g1_i1, c65888_g1_i1, c41080_g3_i1, c47654_g1_i1, c74752_g1_i1, c52582_g1_i2, c55033_g1_i2, c55033_g1_i3, c93017_g1_i1
416	@@Citrate cycle (TCA cycle)	6 (0.04%)	1	ath00020	, c27777_g2_i1, c43746_g2_i1, c74077_g1_i1, c81989_g1_i1, c28473_g1_i1, c41155_g1_i2
417	@@Alanine, aspartate and glutamate metabolism	6 (0.04%)	1	tet00250	, c44932_g1_i1, c52617_g1_i1, c30284_g2_i1, c36840_g3_i1, c21139_g1_i1, c54175_g1_i1
418	@@Basal transcription factors	9 (0.06%)	1	pop03022	, c57637_g2_i11, c52098_g2_i1, c49727_g1_i3, c42400_g2_i1, c101555_g1_i1, c24549_g1_i1, c19263_g1_i1, c38741_g1_i1, c32388_g1_i1
419	@@Taurine and hypotaurine metabolism	5 (0.04%)	1	rcu00430	, c59155_g1_i1, c34738_g1_i1, c11924_g1_i1, c3194_g2_i1, c57397_g2_i1
420	@@mRNA surveillance pathway	48 (0.34%)	1	vvi03015	, c41770_g1_i1, c46227_g1_i3, c56337_g2_i1, c86228_g1_i1, c9915_g1_i1, c36575_g1_i1, c25297_g1_i1, c59558_g4_i4, c79002_g1_i1, c69479_g1_i1, c38000_g1_i1, c7089_g1_i3, c52858_g1_i1, c31893_g1_i2, c59962_g1_i1, c57819_g2_i1, c62280_g1_i1, c30901_g1_i2, c30901_g1_i1, c59778_g4_i1, c59995_g1_i1, c58465_g1_i2, c49893_g1_i2, c45782_g1_i1, c660_g1_i1, c52642_g1_i3, c69437_g1_i1, c55040_g2_i1, c50414_g1…
421	Pentose and glucuronate interconversions	30 (0.21%)	1	rcu00040	, c64350_g1_i1, c48577_g1_i2, c100006_g1_i1, c37697_g2_i1, c36146_g3_i1, c36362_g1_i2, c54739_g1_i2, c7724_g1_i1, c59124_g1_i3, c59124_g1_i2, c48944_g1_i1, c32466_g1_i1, c51488_g3_i1, c56052_g3_i3, c74838_g1_i1, c40905_g1_i1, c33653_g3_i1, c56052_g1_i2, c37578_g2_i1, c58561_g1_i3, c56017_g3_i1, c56017_g2_i2, c56017_g2_i1, c28647_g1_i2, c26652_g2_i1, c59124_g2_i1, c48577_g1_i1, c37578_g1_i1, c3365…
422	@@Protein processing in endoplasmic reticulum	16 (0.11%)	1	ddi04141	, c81994_g1_i1, c91106_g1_i1, c46558_g2_i1, c14370_g1_i1, c34822_g1_i1, c2037_g1_i1, c98734_g1_i1, c36008_g1_i1, c39924_g1_i1, c74252_g1_i1, c7999_g1_i1, c78399_g1_i1, c64209_g1_i1, c563_g1_i1, c38013_g1_i1, c58434_g1_i1
423	@@Lysine degradation	5 (0.04%)	1	pif00310	, c90549_g1_i1, c11900_g1_i1, c98277_g1_i1, c11937_g1_i1, c42635_g1_i1
424	@@Histidine metabolism	19 (0.14%)	1	vvi00340	, c58905_g2_i1, c58905_g2_i2, c92639_g1_i1, c56052_g2_i1, c52677_g1_i1, c59634_g3_i13, c81018_g1_i1, c59634_g3_i7, c50827_g1_i2, c68447_g1_i1, c3410_g1_i1, c32090_g1_i1, c27087_g1_i1, c39007_g1_i2, c39007_g1_i1, c89547_g1_i1, c58905_g1_i2, c31878_g1_i1, c50161_g1_i1
425	Pantothenate and CoA biosynthesis	13 (0.09%)	1	pop00770	, c41737_g2_i2, c59634_g1_i4, c36208_g1_i1, c36207_g2_i1, c61212_g1_i1, c45484_g1_i1, c36207_g1_i1, c84297_g1_i1, c58927_g11_i12, c95848_g1_i1, c49641_g1_i2, c58038_g1_i5, c58927_g11_i4
426	@@Ribosome	26 (0.18%)	1	fjo03010	, c52575_g1_i1, c93548_g1_i1, c48417_g1_i1, c58885_g1_i1, c31523_g1_i1, c80750_g1_i1, c56533_g1_i1, c34916_g2_i1, c46946_g1_i1, c34248_g1_i1, c2682_g1_i1, c57737_g1_i1, c46806_g1_i1, c86820_g1_i1, c45288_g1_i1, c57456_g1_i1, c11939_g1_i1, c57737_g2_i1, c16830_g2_i1, c23493_g1_i1, c46946_g2_i1, c38788_g1_i1, c89702_g1_i1, c16830_g1_i1, c58885_g2_i1, c34279_g1_i1
427	Circadian rhythm - mammal	5 (0.04%)	1	rcu04710	, c45526_g2_i1, c79630_g1_i1, c60102_g1_i1, c70129_g1_i1, c57102_g1_i1
428	@@Biosynthesis of secondary metabolites	7 (0.05%)	1	mpr01110	, c43996_g1_i1, c69252_g1_i1, c61564_g1_i1, c96623_g1_i1, c24930_g1_i1, c92637_g1_i1, c97821_g1_i1
429	@@Ribosome	26 (0.18%)	1	tcr03010	, c26281_g1_i1, c50067_g1_i1, c38244_g1_i2, c12138_g1_i1, c39840_g1_i1, c54566_g3_i1, c39396_g1_i1, c34078_g1_i1, c95769_g1_i1, c57052_g1_i1, c92805_g1_i1, c8795_g1_i1, c20036_g1_i1, c47496_g1_i1, c1378_g1_i1, c34097_g1_i1, c50263_g1_i2, c54626_g1_i1, c40682_g1_i1, c49582_g1_i1, c51953_g1_i1, c62448_g1_i1, c605_g1_i1, c7279_g1_i1, c52202_g1_i1, c54670_g1_i1
430	@@Metabolic pathways	6 (0.04%)	1	tbr01100	, c79534_g1_i1, c100904_g1_i1, c79912_g1_i1, c971_g2_i1, c971_g1_i1, c83723_g1_i1
431	@@RNA polymerase	17 (0.12%)	1	rcu03020	, c36333_g1_i1, c49053_g1_i3, c49053_g1_i2, c41263_g2_i1, c71664_g1_i1, c41263_g4_i1, c28200_g1_i1, c45598_g1_i1, c45598_g1_i2, c36333_g2_i1, c52645_g4_i1, c83104_g1_i1, c40889_g1_i2, c83204_g1_i1, c13681_g1_i1, c63245_g1_i1, c101890_g1_i1
432	Phenylalanine, tyrosine and tryptophan biosynthesis	18 (0.13%)	1	pop00400	, c50814_g1_i4, c27310_g2_i1, c98194_g1_i1, c69429_g1_i1, c58552_g1_i2, c80026_g1_i1, c56711_g2_i3, c97934_g1_i1, c43043_g4_i1, c59854_g2_i11, c95896_g1_i1, c57198_g1_i4, c41893_g1_i1, c47336_g1_i2, c100262_g1_i1, c49696_g1_i7, c48862_g1_i1, c48862_g1_i3
433	@@Metabolic pathways	14 (0.1%)	1	tad01100	, c53215_g2_i1, c77821_g1_i1, c78711_g1_i1, c49503_g1_i1, c83828_g1_i1, c35581_g1_i1, c51578_g1_i1, c8444_g1_i1, c85134_g1_i1, c95773_g1_i1, c35326_g1_i1, c21993_g2_i1, c11741_g1_i1, c98992_g1_i1
434	@@Ribosome	15 (0.11%)	1	spu03010	, c84575_g1_i1, c55739_g1_i2, c47562_g1_i1, c31757_g1_i1, c25034_g1_i1, c69208_g1_i1, c45781_g1_i2, c5307_g1_i1, c56903_g1_i1, c56903_g1_i2, c15239_g1_i1, c66385_g1_i1, c2096_g1_i1, c52147_g1_i1, c13345_g1_i1
435	@@Aminoacyl-tRNA biosynthesis	5 (0.04%)	1	aly00970	, c61791_g1_i1, c434_g1_i1, c60494_g1_i1, c7180_g1_i1, c37841_g2_i1
436	@@Natural killer cell mediated cytotoxicity	8 (0.06%)	1	ddi04650	, c52249_g2_i1, c85634_g1_i1, c32011_g1_i1, c40843_g1_i1, c58917_g2_i1, c69799_g1_i1, c99377_g1_i1, c98293_g1_i1
437	@@Protein export	5 (0.04%)	1	aly03060	, c7229_g1_i1, c59499_g4_i1, c55001_g3_i1, c92545_g1_i1, c70504_g1_i1
438	@@Glycine, serine and threonine metabolism	22 (0.16%)	1	pop00260	, c63237_g1_i1, c46927_g1_i1, c58334_g4_i1, c60099_g1_i1, c41858_g2_i1, c100751_g1_i1, c48235_g1_i1, c42450_g1_i1, c77969_g1_i1, c53814_g4_i1, c42450_g3_i1, c101151_g1_i1, c59854_g2_i11, c19032_g1_i2, c93800_g1_i1, c35651_g3_i1, c32741_g1_i1, c42006_g3_i1, c26641_g1_i1, c59179_g6_i1, c48862_g1_i1, c48862_g1_i3
439	Influenza A	6 (0.04%)	1	mcc05164	, c33262_g1_i1, c27976_g1_i1, c82524_g1_i1, c57797_g4_i1, c30359_g1_i1, c52068_g3_i1
440	@@Citrate cycle (TCA cycle)	8 (0.06%)	1	zma00020	, c94504_g1_i1, c54062_g2_i1, c3404_g1_i1, c5695_g1_i1, c96568_g1_i1, c54062_g1_i1, c39305_g2_i2, c37680_g1_i1
441	@@Metabolic pathways	6 (0.04%)	1	fjo01100	, c72389_g1_i1, c86845_g1_i1, c10866_g1_i1, c8131_g1_i1, c101948_g1_i1, c12105_g1_i1
442	@@Protein processing in endoplasmic reticulum	18 (0.13%)	1	pif04141	, c46642_g1_i1, c100857_g1_i1, c76590_g1_i1, c29230_g2_i1, c63023_g1_i1, c56346_g1_i1, c79212_g1_i1, c28826_g1_i1, c6498_g1_i1, c59836_g1_i1, c9959_g1_i1, c55586_g1_i1, c23519_g1_i1, c57117_g2_i1, c23639_g2_i1, c13952_g1_i1, c59036_g3_i1, c11433_g1_i1
443	@@Mismatch repair	10 (0.07%)	1	pop03430	, c53558_g2_i1, c59609_g6_i2, c59609_g6_i4, c69492_g1_i1, c42294_g2_i1, c72640_g1_i1, c17961_g1_i2, c59236_g12_i4, c59236_g12_i2, c59236_g12_i3
444	@@Glycosaminoglycan degradation	5 (0.04%)	1	pop00531	, c57450_g2_i2, c57450_g2_i6, c53053_g1_i2, c57474_g1_i13, c60400_g1_i1
445	@@Proteasome	7 (0.05%)	1	ngr03050	, c65359_g1_i1, c30028_g1_i1, c12648_g1_i1, c12635_g2_i1, c1588_g1_i1, c10619_g1_i1, c23229_g1_i1
446	@@Valine, leucine and isoleucine biosynthesis	8 (0.06%)	1	vvi00290	, c50057_g1_i5, c37991_g1_i1, c37991_g1_i2, c35269_g1_i1, c29244_g3_i1, c74496_g1_i1, c53247_g1_i2, c36169_g2_i1
447	Circadian rhythm - plant	22 (0.16%)	1	vvi04712	, c83212_g1_i1, c53485_g1_i2, c55724_g1_i4, c98813_g1_i1, c49754_g1_i5, c28962_g1_i1, c58504_g5_i2, c64537_g1_i1, c49934_g2_i1, c70526_g1_i1, c53115_g1_i3, c53115_g1_i2, c60755_g1_i1, c39209_g3_i1, c37462_g1_i1, c39209_g2_i1, c75272_g1_i1, c52515_g2_i1, c73733_g1_i1, c22918_g1_i2, c59930_g1_i1, c58218_g1_i3
448	@@RNA transport	31 (0.22%)	1	pop03013	, c57766_g1_i2, c55770_g1_i5, c46227_g1_i2, c60247_g1_i1, c59314_g1_i1, c60097_g1_i1, c44496_g1_i1, c44606_g1_i1, c70533_g1_i1, c75087_g1_i1, c62669_g1_i1, c54574_g3_i1, c83173_g1_i1, c29968_g1_i1, c71585_g1_i1, c60226_g1_i1, c62257_g1_i1, c53908_g1_i1, c56520_g1_i1, c56520_g3_i1, c49682_g2_i1, c9915_g2_i1, c36242_g2_i2, c7747_g1_i1, c7747_g1_i2, c18530_g1_i1, c59490_g3_i7, c59061_g4_i3, c72712_g…
449	@@Protein processing in endoplasmic reticulum	5 (0.04%)	1	tcr04141	, c48728_g1_i1, c41838_g1_i1, c94468_g1_i1, c95570_g1_i1, c22488_g1_i1
450	@@Phagosome	8 (0.06%)	1	tet04145	, c9983_g1_i1, c34014_g1_i1, c27638_g1_i1, c56060_g1_i2, c1124_g1_i1, c30617_g1_i1, c58442_g1_i3, c59803_g1_i1
451	@@Cyanoamino acid metabolism	12 (0.09%)	1	pop00460	, c47317_g5_i1, c44716_g1_i2, c50638_g2_i1, c100751_g1_i1, c48235_g1_i1, c66357_g1_i1, c50638_g3_i3, c47317_g2_i1, c53289_g2_i1, c101151_g1_i1, c59365_g7_i1, c4206_g1_i1
452	@@Metabolic pathways	631 (4.49%)	1	pop01100	, c38361_g1_i1, c26321_g1_i1, c97011_g1_i1, c55486_g5_i1, c89559_g1_i1, c22898_g1_i1, c42703_g1_i3, c41148_g1_i1, c55928_g1_i1, c47317_g5_i1, c55919_g1_i1, c2488_g1_i1, c32652_g1_i1, c56693_g1_i1, c21731_g1_i1, c49257_g1_i2, c28773_g1_i1, c21006_g1_i1, c31477_g1_i1, c38760_g2_i1, c57836_g7_i2, c52900_g2_i1, c43335_g1_i2, c59247_g2_i1, c21574_g1_i1, c57143_g2_i2, c51826_g1_i1, c37166_g1_i1, c99970…
453	@@Metabolic pathways	10 (0.07%)	1	ptm01100	, c56990_g2_i1, c34014_g2_i1, c24965_g1_i1, c94341_g1_i1, c56336_g1_i1, c29354_g1_i1, c53044_g2_i1, c14697_g1_i1, c92863_g1_i1, c99864_g1_i1
454	Fatty acid metabolism	19 (0.14%)	1	rcu00071	, c35441_g1_i1, c38771_g3_i1, c100006_g1_i1, c35581_g2_i1, c46562_g1_i1, c54739_g1_i2, c7724_g1_i1, c67667_g1_i1, c56052_g3_i3, c50773_g1_i1, c95812_g1_i1, c74838_g1_i1, c56052_g1_i2, c4907_g1_i2, c49173_g1_i2, c5581_g1_i1, c50507_g3_i2, c89529_g1_i1, c38771_g1_i1
455	Stilbenoid, diarylheptanoid and gingerol biosynthesis	6 (0.04%)	1	pop00945	, c55928_g1_i1, c48938_g1_i1, c48938_g1_i2, c90811_g1_i1, c30354_g1_i1, c19373_g1_i1
456	@@Ribosome	11 (0.08%)	1	tca03010	, c37570_g1_i1, c46327_g2_i1, c27071_g1_i1, c47093_g1_i1, c63842_g1_i1, c19833_g2_i1, c14905_g1_i1, c55047_g1_i1, c51221_g1_i1, c46682_g1_i1, c57617_g1_i2
457	@@Cutin, suberine and wax biosynthesis	8 (0.06%)	1	pop00073	, c46200_g2_i1, c30398_g1_i1, c19661_g1_i1, c2018_g2_i1, c26632_g1_i1, c46200_g1_i1, c31445_g1_i2, c100374_g1_i1
458	@@Metabolic pathways	72 (0.51%)	1	aly01100	, c27839_g1_i1, c39461_g1_i1, c59579_g1_i1, c18814_g1_i1, c41210_g1_i1, c55762_g2_i2, c55762_g2_i4, c47601_g2_i1, c27489_g1_i1, c43604_g2_i1, c4912_g1_i1, c59021_g18_i3, c59155_g1_i2, c100386_g1_i1, c54266_g1_i1, c39200_g3_i1, c45763_g1_i1, c74690_g1_i1, c85759_g1_i1, c36261_g2_i2, c48738_g1_i1, c15305_g1_i1, c59776_g4_i1, c28526_g2_i1, c50638_g1_i1, c32483_g3_i1, c97761_g1_i1, c30731_g1_i1, c589…
459	@@Steroid biosynthesis	7 (0.05%)	1	rcu00100	, c36718_g1_i1, c66336_g1_i1, c91830_g1_i1, c28290_g1_i1, c68404_g1_i1, c56444_g1_i1, c37164_g1_i1
460	Sulfur metabolism	16 (0.11%)	1	rcu00920	, c10420_g2_i1, c96925_g1_i1, c76943_g1_i1, c86366_g1_i1, c18674_g1_i2, c54012_g1_i2, c87461_g1_i1, c25301_g1_i1, c7752_g1_i1, c50119_g2_i3, c73694_g1_i1, c26100_g1_i1, c27596_g1_i1, c58580_g3_i2, c23649_g1_i1, c49712_g1_i1
461	@@Ribosome	6 (0.04%)	1	cnb03010	, c65273_g1_i1, c64507_g1_i1, c42920_g1_i1, c34518_g2_i1, c53035_g1_i1, c20025_g1_i1
462	@@Protein export	18 (0.13%)	1	vvi03060	, c11550_g1_i1, c58808_g1_i4, c58808_g1_i2, c59024_g4_i1, c74796_g1_i1, c40415_g2_i1, c60114_g1_i1, c59024_g4_i2, c40415_g1_i1, c58153_g1_i3, c64340_g1_i1, c71678_g1_i1, c59357_g1_i5, c35263_g1_i3, c40638_g1_i1, c56752_g3_i3, c56752_g3_i1, c51001_g1_i2
463	@@Linoleic acid metabolism	28 (0.2%)	1	vvi00591	, c85784_g1_i1, c66506_g1_i1, c49977_g3_i1, c78990_g1_i1, c59748_g1_i3, c59748_g1_i2, c94858_g1_i1, c36163_g1_i1, c92779_g1_i1, c45360_g4_i1, c82829_g1_i1, c45360_g2_i1, c38128_g3_i1, c59923_g1_i1, c34899_g2_i2, c86810_g1_i1, c28567_g3_i1, c57581_g2_i1, c86811_g1_i1, c39089_g2_i1, c39089_g2_i2, c28544_g2_i1, c45360_g5_i1, c36163_g2_i1, c57642_g1_i1, c57862_g2_i1, c6034_g1_i1, c48989_g3_i1
464	@@Metabolic pathways	5 (0.04%)	1	cnb01100	, c87045_g1_i1, c93166_g1_i1, c24597_g1_i1, c87138_g1_i1, c95653_g1_i1
465	@@Metabolic pathways	27 (0.19%)	1	ngr01100	, c93383_g1_i1, c7612_g2_i1, c47815_g3_i1, c56419_g1_i1, c81654_g1_i1, c12022_g1_i1, c13244_g1_i1, c47360_g1_i1, c24239_g1_i1, c40381_g1_i1, c71941_g1_i1, c91597_g1_i1, c32414_g2_i1, c40381_g2_i1, c33898_g1_i1, c21400_g1_i1, c90550_g1_i1, c6626_g1_i1, c29020_g1_i1, c38577_g1_i1, c80752_g1_i1, c69555_g1_i1, c71487_g1_i1, c39129_g1_i1, c7612_g1_i1, c38363_g1_i1, c48730_g1_i1
466	Cyanoamino acid metabolism	11 (0.08%)	1	rcu00460	, c82041_g1_i1, c35415_g1_i1, c47317_g4_i1, c43268_g2_i1, c26116_g1_i1, c37272_g2_i1, c47317_g1_i1, c59365_g1_i5, c38903_g1_i1, c38903_g2_i1, c55562_g1_i1
467	@@mRNA surveillance pathway	23 (0.16%)	1	pop03015	, c57766_g1_i2, c54711_g1_i2, c55770_g1_i5, c46227_g1_i2, c60247_g1_i1, c56262_g2_i1, c43192_g2_i2, c78923_g1_i1, c38869_g1_i1, c38869_g1_i2, c53947_g1_i1, c83173_g1_i1, c51127_g1_i2, c51127_g1_i1, c73750_g1_i1, c101514_g1_i1, c52762_g3_i1, c52642_g1_i2, c49682_g2_i1, c9915_g2_i1, c29112_g2_i1, c56262_g1_i1, c46799_g1_i1
468	@@SNARE interactions in vesicular transport	15 (0.11%)	1	rcu04130	, c50932_g1_i1, c86538_g1_i1, c33236_g1_i1, c40083_g1_i2, c47041_g2_i1, c51486_g2_i2, c34805_g1_i1, c47041_g3_i2, c47041_g3_i1, c42893_g2_i1, c46645_g1_i3, c42893_g1_i1, c25809_g1_i1, c42223_g1_i3, c2888_g1_i1
469	@@Ribosome	5 (0.04%)	1	lbz03010	, c52202_g2_i1, c53562_g1_i1, c48159_g1_i1, c56352_g1_i1, c47333_g1_i1
470	@@Lysine degradation	8 (0.06%)	1	pop00310	, c76937_g1_i1, c85544_g1_i1, c22901_g1_i1, c53505_g1_i2, c54739_g1_i4, c49173_g1_i3, c52599_g1_i6, c53505_g2_i1
471	@@Oxidative phosphorylation	13 (0.09%)	1	pif00190	, c29918_g2_i1, c18004_g1_i1, c31665_g1_i1, c43831_g1_i1, c29644_g1_i1, c18824_g1_i1, c92916_g1_i1, c27140_g1_i1, c96941_g1_i1, c45295_g1_i1, c69699_g1_i1, c34275_g1_i1, c35348_g1_i1
472	@@Propanoate metabolism	5 (0.04%)	1	tps00640	, c93374_g1_i1, c63438_g1_i1, c40816_g2_i1, c35272_g1_i1, c35272_g2_i1
473	@@Metabolic pathways	46 (0.33%)	1	pti01100	, c63766_g1_i1, c54614_g2_i1, c87165_g1_i1, c88469_g1_i1, c8787_g1_i1, c30964_g1_i1, c76970_g1_i1, c441_g1_i1, c31690_g1_i1, c14540_g1_i1, c47107_g1_i1, c56368_g1_i1, c3510_g2_i1, c18002_g1_i1, c39558_g1_i1, c17828_g1_i1, c92501_g1_i1, c17099_g1_i1, c57996_g1_i1, c57996_g1_i2, c79253_g1_i1, c25489_g1_i1, c57444_g1_i1, c68215_g1_i1, c74915_g1_i1, c32298_g2_i1, c39304_g2_i1, c68693_g1_i1, c80856_g1…
474	@@Ribosome	16 (0.11%)	1	cre03010	, c58570_g1_i1, c72340_g1_i1, c62816_g1_i1, c87912_g1_i1, c83790_g1_i1, c62040_g1_i1, c25394_g1_i1, c70786_g1_i1, c93031_g1_i1, c86784_g1_i1, c88663_g1_i1, c58570_g2_i1, c45738_g1_i1, c95939_g1_i1, c75917_g1_i1, c1596_g2_i1
475	@@Porphyrin and chlorophyll metabolism	26 (0.18%)	1	rcu00860	, c83258_g1_i1, c30487_g1_i1, c87647_g1_i1, c56209_g2_i4, c34250_g1_i1, c30572_g1_i1, c70540_g1_i1, c14241_g1_i1, c39961_g1_i1, c22768_g1_i1, c22768_g2_i1, c75792_g1_i1, c30572_g2_i1, c93742_g1_i1, c87485_g1_i1, c21601_g1_i1, c1705_g1_i1, c42602_g2_i1, c9675_g1_i1, c94746_g1_i1, c98950_g1_i1, c21544_g1_i1, c40107_g1_i3, c44800_g1_i3, c56893_g2_i1, c91686_g1_i1
476	Glycosphingolipid biosynthesis - ganglio series	6 (0.04%)	1	vvi00604	, c53053_g1_i5, c72285_g1_i1, c50629_g1_i1, c56354_g1_i3, c56354_g1_i1, c29427_g1_i1
477	beta-Alanine metabolism	18 (0.13%)	1	pop00410	, c78950_g1_i1, c24625_g1_i1, c34738_g2_i1, c59634_g1_i4, c46952_g1_i1, c53505_g1_i2, c54739_g1_i4, c62229_g1_i1, c61212_g1_i1, c58660_g1_i5, c46952_g1_i2, c46952_g1_i3, c84297_g1_i1, c24546_g2_i1, c57397_g1_i1, c49641_g1_i2, c52599_g1_i6, c53505_g2_i1
478	@@Biosynthesis of secondary metabolites	379 (2.69%)	1	vvi01110	, c46365_g2_i1, c1103_g1_i1, c28543_g2_i1, c30696_g1_i1, c99044_g1_i1, c38059_g4_i1, c36718_g3_i1, c85168_g1_i1, c49808_g1_i1, c47649_g2_i1, c92903_g1_i1, c57132_g3_i7, c53162_g1_i6, c95307_g1_i1, c52327_g1_i1, c54345_g1_i2, c53485_g1_i2, c35836_g1_i1, c41757_g2_i1, c34422_g1_i1, c2012_g1_i2, c61214_g1_i1, c42439_g1_i3, c42439_g1_i1, c59365_g1_i13, c58905_g2_i1, c58905_g2_i2, c29992_g1_i1, c47342…
479	Mismatch repair	8 (0.06%)	1	rcu03430	, c1547_g1_i2, c88645_g1_i1, c81206_g1_i1, c53733_g1_i2, c29972_g1_i2, c29972_g1_i1, c27627_g1_i1, c77935_g1_i1
480	@@Plant-pathogen interaction	54 (0.38%)	1	vvi04626	, c91815_g1_i1, c3946_g1_i1, c56836_g6_i3, c43100_g1_i2, c7164_g1_i1, c49152_g1_i2, c18440_g1_i1, c54706_g2_i9, c37717_g1_i1, c51701_g1_i2, c51701_g1_i3, c56560_g3_i3, c39201_g1_i1, c39675_g1_i2, c60204_g1_i1, c99994_g1_i1, c4917_g1_i1, c57948_g1_i7, c56125_g2_i1, c81556_g1_i1, c93997_g1_i1, c30405_g1_i1, c90887_g1_i1, c28261_g1_i2, c56920_g2_i1, c56920_g1_i6, c46145_g1_i3, c78575_g1_i1, c69553_g…
481	@@Tyrosine metabolism	23 (0.16%)	1	vvi00350	, c59365_g1_i13, c59365_g1_i14, c41355_g1_i3, c56711_g2_i2, c56711_g2_i1, c59579_g3_i1, c58505_g16_i2, c63236_g1_i1, c53493_g1_i1, c83340_g1_i1, c59579_g4_i1, c34831_g1_i1, c94835_g1_i1, c58729_g1_i10, c93561_g1_i1, c56711_g1_i1, c15305_g2_i1, c93777_g1_i1, c58729_g1_i1, c58729_g1_i2, c34831_g2_i1, c59905_g2_i1, c11876_g1_i1
482	@@Oxidative phosphorylation	8 (0.06%)	1	cme00190	, c101019_g1_i1, c43775_g2_i1, c73305_g1_i1, c97515_g1_i1, c19965_g1_i1, c41774_g1_i1, c83330_g1_i1, c72256_g1_i1
483	@@Cysteine and methionine metabolism	10 (0.07%)	1	ngr00270	, c93383_g1_i1, c7612_g2_i1, c81654_g1_i1, c12022_g1_i1, c91597_g1_i1, c33898_g1_i1, c6626_g1_i1, c71487_g1_i1, c7612_g1_i1, c38363_g1_i1
484	@@Isoquinoline alkaloid biosynthesis	5 (0.04%)	1	pop00950	, c69429_g1_i1, c56711_g2_i3, c97934_g1_i1, c59753_g6_i1, c47336_g1_i2
485	@@Endocytosis	10 (0.07%)	1	pif04144	, c18381_g1_i1, c75307_g1_i1, c76590_g1_i1, c41815_g3_i1, c41815_g1_i1, c28826_g1_i1, c59836_g1_i1, c23519_g1_i1, c42781_g1_i1, c28593_g1_i1
486	Tyrosine metabolism	14 (0.1%)	1	pop00350	, c28773_g1_i1, c21574_g1_i1, c50507_g4_i1, c58945_g4_i5, c81348_g1_i1, c50507_g2_i1, c69429_g1_i1, c37066_g1_i1, c86395_g1_i1, c56711_g2_i3, c97934_g1_i1, c59753_g6_i1, c47336_g1_i2, c92374_g1_i1
487	@@Biosynthesis of secondary metabolites	5 (0.04%)	1	tgo01110	, c58097_g1_i2, c12446_g2_i1, c71971_g1_i1, c51438_g1_i1, c58097_g1_i1
488	@@Ribosome	5 (0.04%)	1	nhe03010	, c65652_g1_i1, c26841_g1_i1, c13330_g1_i1, c25113_g1_i1, c15637_g1_i1
489	@@Metabolic pathways	45 (0.32%)	1	pif01100	, c90549_g1_i1, c29918_g2_i1, c18004_g1_i1, c58417_g1_i1, c11900_g1_i1, c95598_g1_i1, c2618_g1_i1, c5495_g1_i1, c31665_g1_i1, c43831_g1_i1, c29511_g1_i1, c32566_g2_i1, c45731_g1_i1, c80702_g1_i1, c29644_g1_i1, c101801_g1_i1, c18824_g1_i1, c90613_g1_i1, c92916_g1_i1, c98277_g1_i1, c9490_g1_i1, c18280_g1_i1, c11937_g1_i1, c45762_g1_i1, c96941_g1_i1, c42635_g1_i1, c45762_g3_i1, c16932_g1_i1, c95793_…
490	@@Starch and sucrose metabolism	60 (0.43%)	1	pop00500	, c47317_g5_i1, c31477_g1_i1, c84283_g1_i1, c11503_g1_i1, c52091_g1_i1, c55342_g1_i1, c44716_g1_i2, c59428_g3_i3, c68506_g1_i1, c76872_g1_i1, c48341_g2_i2, c12379_g1_i1, c44222_g1_i2, c44222_g1_i1, c4696_g1_i1, c50638_g2_i1, c50497_g1_i1, c31926_g1_i1, c57036_g1_i5, c90473_g1_i1, c48300_g2_i1, c37203_g5_i1, c49767_g2_i1, c47933_g1_i1, c80105_g1_i1, c75771_g1_i1, c28987_g2_i1, c76171_g1_i1, c95976…
491	@@Protein processing in endoplasmic reticulum	56 (0.4%)	1	pop04141	, c59150_g2_i10, c52847_g1_i1, c5927_g1_i1, c32652_g1_i1, c59130_g6_i2, c43888_g3_i1, c95387_g1_i1, c65304_g1_i1, c59150_g2_i4, c41936_g2_i1, c15247_g1_i1, c50980_g1_i1, c66362_g1_i1, c60091_g1_i1, c44157_g1_i3, c30058_g1_i1, c44157_g3_i1, c60569_g1_i1, c49229_g1_i1, c21720_g1_i1, c58191_g2_i1, c50692_g1_i2, c44363_g1_i1, c63231_g1_i1, c57404_g1_i4, c74803_g1_i1, c77060_g1_i1, c68272_g1_i1, c5952…
492	Monoterpenoid biosynthesis	5 (0.04%)	1	pop00902	, c57017_g1_i1, c86456_g1_i1, c75259_g1_i1, c53922_g1_i4, c53922_g1_i6
493	Toxoplasmosis	6 (0.04%)	1	mcc05145	, c33262_g1_i1, c27976_g1_i1, c82524_g1_i1, c57797_g4_i1, c30359_g1_i1, c52068_g3_i1
494	@@Purine metabolism	48 (0.34%)	1	pop00230	, c57836_g7_i2, c35738_g3_i1, c54160_g2_i1, c82200_g1_i1, c97988_g1_i1, c34968_g1_i1, c94733_g1_i1, c55672_g2_i4, c50820_g1_i5, c50820_g1_i2, c54160_g4_i5, c88394_g1_i1, c4400_g1_i1, c17423_g1_i1, c55672_g5_i1, c56494_g2_i4, c56494_g2_i6, c56494_g2_i1, c46205_g1_i4, c42037_g2_i1, c18581_g1_i1, c51159_g1_i1, c53327_g3_i1, c55363_g1_i13, c55363_g1_i11, c57836_g7_i3, c51924_g2_i1, c59171_g3_i1, c569…
495	@@Spliceosome	7 (0.05%)	1	ath03040	, c82735_g1_i1, c37968_g1_i1, c41081_g1_i1, c57415_g1_i3, c30380_g2_i1, c36157_g1_i1, c94943_g1_i1
496	Nitrogen metabolism	25 (0.18%)	1	rcu00910	, c51109_g1_i1, c36665_g2_i2, c90173_g1_i1, c14363_g1_i1, c18674_g1_i2, c59210_g2_i3, c35172_g2_i1, c47704_g3_i1, c58789_g1_i8, c100360_g1_i1, c11917_g1_i1, c17331_g1_i1, c14202_g1_i1, c59210_g2_i1, c40133_g1_i1, c20117_g1_i1, c28502_g1_i1, c34877_g1_i1, c55173_g1_i2, c80814_g1_i1, c89751_g1_i1, c14967_g1_i2, c58334_g1_i1, c92719_g1_i1, c28502_g2_i1
497	@@Oxidative phosphorylation	27 (0.19%)	1	osa00190	, c51575_g2_i1, c55560_g4_i4, c72659_g1_i1, c34147_g1_i1, c78761_g1_i1, c59724_g7_i2, c14239_g1_i1, c59724_g8_i2, c59724_g6_i7, c85479_g1_i1, c69896_g1_i1, c59760_g6_i3, c10574_g1_i1, c59277_g7_i3, c59760_g13_i2, c52432_g1_i1, c77108_g1_i1, c71905_g1_i1, c75252_g1_i1, c59980_g3_i1, c78273_g1_i1, c77669_g1_i1, c99362_g1_i1, c74870_g1_i1, c72165_g1_i1, c66256_g1_i1, c28888_g1_i1
498	@@One carbon pool by folate	9 (0.06%)	1	pop00670	, c53787_g1_i1, c58334_g4_i1, c54894_g1_i7, c55377_g1_i5, c63884_g1_i1, c100751_g1_i1, c48235_g1_i1, c101151_g1_i1, c43046_g2_i1
499	@@Ubiquitin mediated proteolysis	7 (0.05%)	1	aly04120	, c52119_g2_i1, c52119_g2_i2, c49962_g2_i1, c54448_g2_i1, c52766_g1_i2, c50467_g3_i2, c80324_g1_i1
500	@@Phenylalanine metabolism	44 (0.31%)	1	rcu00360	, c77731_g1_i1, c33398_g1_i1, c45336_g1_i1, c62343_g1_i1, c59150_g1_i1, c37176_g1_i1, c35393_g3_i1, c36665_g2_i2, c71625_g1_i1, c69452_g1_i1, c90173_g1_i1, c59210_g2_i3, c58729_g1_i11, c19530_g1_i1, c46180_g2_i2, c48856_g1_i3, c85261_g1_i1, c58106_g1_i3, c46580_g1_i2, c23908_g1_i1, c59210_g2_i1, c52010_g4_i1, c40133_g1_i1, c35800_g2_i1, c58729_g1_i12, c53023_g1_i1, c94810_g1_i1, c52010_g1_i1, c34…
501	@@Glycosphingolipid biosynthesis - globo series	6 (0.04%)	1	rcu00603	, c67270_g1_i1, c59390_g1_i4, c18952_g1_i1, c34545_g1_i1, c59390_g2_i2, c6384_g1_i1
502	Base excision repair	8 (0.06%)	1	pop03410	, c57064_g5_i8, c58904_g3_i2, c58904_g3_i3, c14313_g1_i1, c56963_g1_i2, c54045_g1_i7, c17961_g1_i2, c57064_g5_i11
503	Linoleic acid metabolism	16 (0.11%)	1	pop00591	, c35608_g2_i1, c28567_g2_i1, c36163_g3_i1, c47065_g2_i1, c45360_g6_i1, c38128_g1_i1, c36163_g4_i1, c57581_g1_i1, c57340_g1_i2, c48989_g4_i1, c45360_g3_i1, c57862_g3_i1, c48989_g2_i2, c50828_g6_i1, c49977_g2_i1, c49977_g4_i1
504	@@Nitrogen metabolism	6 (0.04%)	1	ddi00910	, c39000_g3_i1, c82030_g1_i1, c70558_g1_i1, c39000_g2_i1, c39000_g1_i1, c55143_g1_i1
505	@@Isoquinoline alkaloid biosynthesis	12 (0.09%)	1	vvi00950	, c56711_g2_i2, c56711_g2_i1, c63236_g1_i1, c53493_g1_i1, c83340_g1_i1, c58729_g1_i10, c56711_g1_i1, c15305_g2_i1, c93777_g1_i1, c58729_g1_i1, c58729_g1_i2, c59905_g2_i1
506	@@Ribosome	55 (0.39%)	1	ngr03010	, c54724_g2_i1, c4495_g1_i1, c49770_g1_i1, c6020_g2_i1, c33271_g1_i1, c48550_g1_i2, c55360_g1_i1, c54724_g1_i1, c95168_g1_i1, c36966_g1_i1, c53202_g1_i1, c8252_g1_i1, c35437_g1_i1, c92780_g1_i1, c22759_g1_i1, c88316_g1_i1, c77873_g1_i1, c54724_g3_i1, c32106_g1_i1, c310_g1_i1, c71803_g1_i1, c49669_g1_i2, c49669_g1_i1, c61695_g1_i1, c35406_g1_i1, c89992_g1_i1, c8815_g1_i1, c16177_g1_i1, c65795_g1_i…
507	@@Biosynthesis of secondary metabolites	16 (0.11%)	1	tps01110	, c56748_g1_i1, c93374_g1_i1, c29559_g1_i1, c40084_g2_i1, c63438_g1_i1, c4643_g1_i1, c53735_g1_i1, c96721_g1_i1, c55272_g1_i1, c18007_g1_i1, c8690_g1_i1, c40084_g3_i1, c35272_g1_i1, c35272_g2_i1, c68271_g1_i1, c90788_g1_i1
508	@@Protein processing in endoplasmic reticulum	7 (0.05%)	1	tet04141	, c57797_g2_i1, c59717_g1_i1, c59329_g1_i1, c59036_g1_i2, c68232_g1_i1, c48810_g1_i2, c18879_g1_i1
509	@@Fatty acid biosynthesis	8 (0.06%)	1	vvi00061	, c38059_g4_i1, c80060_g1_i1, c57174_g1_i18, c95903_g1_i1, c38059_g2_i1, c32386_g2_i1, c34850_g2_i1, c77878_g1_i1
510	Thiamine metabolism	5 (0.04%)	1	vvi00730	, c49708_g1_i2, c45321_g1_i3, c59875_g4_i1, c10776_g1_i1, c55310_g1_i5
511	@@Ribosome	19 (0.14%)	1	cci03010	, c52758_g1_i1, c91707_g1_i1, c21605_g1_i1, c57806_g1_i2, c22267_g1_i1, c57548_g2_i3, c99228_g1_i1, c11208_g1_i1, c4573_g1_i1, c36446_g2_i1, c24800_g1_i1, c23622_g1_i1, c37884_g1_i1, c56678_g1_i1, c96816_g1_i1, c24870_g1_i1, c31865_g1_i1, c57659_g1_i1, c58125_g2_i1
512	@@Tryptophan metabolism	14 (0.1%)	1	vvi00380	, c45918_g1_i1, c56052_g2_i1, c81018_g1_i1, c11718_g1_i1, c4114_g1_i1, c39007_g1_i2, c39007_g1_i1, c84236_g1_i1, c89547_g1_i1, c31878_g1_i1, c63224_g1_i1, c50161_g1_i1, c75542_g1_i1, c47769_g3_i1
513	Carotenoid biosynthesis	6 (0.04%)	1	rcu00906	, c84242_g1_i1, c32350_g1_i1, c98361_g1_i1, c45144_g1_i1, c56267_g1_i2, c55256_g2_i1
514	@@Butanoate metabolism	13 (0.09%)	1	vvi00650	, c14915_g1_i1, c35269_g1_i1, c58505_g16_i2, c43646_g3_i1, c29244_g3_i1, c69494_g1_i1, c94835_g1_i1, c39791_g1_i1, c84236_g1_i1, c74496_g1_i1, c43646_g2_i1, c75542_g1_i1, c36169_g2_i1
515	@@Metabolic pathways	5 (0.04%)	1	pcs01100	, c63102_g1_i1, c69306_g1_i1, c6806_g1_i1, c39661_g2_i1, c38572_g1_i1
516	Glycine, serine and threonine metabolism	31 (0.22%)	1	vvi00260	, c46365_g2_i1, c67408_g1_i1, c34422_g1_i1, c5563_g1_i1, c51618_g1_i3, c26641_g2_i1, c38872_g2_i1, c30014_g1_i1, c82210_g1_i1, c37272_g1_i2, c61291_g1_i1, c85170_g1_i1, c17002_g2_i1, c53814_g2_i1, c56744_g2_i6, c58729_g1_i10, c17345_g1_i1, c17345_g2_i1, c57523_g1_i1, c57523_g1_i2, c47718_g1_i3, c89547_g1_i1, c58447_g2_i2, c58729_g1_i1, c58729_g1_i2, c41858_g1_i1, c88643_g1_i1, c30014_g1_i3, c4245…
517	@@Biosynthesis of secondary metabolites	5 (0.04%)	1	mbr01110	, c34755_g1_i1, c61916_g1_i1, c94299_g1_i1, c27805_g1_i1, c37737_g2_i1
518	@@Metabolic pathways	20 (0.14%)	1	sbi01100	, c35615_g1_i1, c87027_g1_i1, c40949_g3_i1, c59980_g3_i7, c4088_g1_i1, c101974_g1_i1, c95872_g1_i1, c94537_g1_i1, c93728_g1_i1, c43322_g1_i1, c35047_g1_i2, c57827_g2_i3, c7088_g1_i1, c6273_g2_i1, c66064_g1_i1, c17423_g1_i2, c54387_g4_i1, c95237_g1_i1, c59365_g1_i3, c45550_g1_i2
519	@@Metabolic pathways	8 (0.06%)	1	tgo01100	, c58097_g1_i2, c10945_g1_i1, c12446_g2_i1, c71971_g1_i1, c44595_g2_i1, c51438_g1_i1, c58097_g1_i1, c9723_g1_i1
520	@@Plant hormone signal transduction	15 (0.11%)	1	aly04075	, c22743_g1_i2, c101356_g1_i1, c62158_g1_i1, c25292_g1_i1, c69906_g1_i1, c93317_g1_i1, c51348_g3_i3, c89698_g1_i1, c53793_g4_i1, c53793_g4_i2, c45118_g2_i1, c59796_g2_i10, c59796_g2_i14, c45118_g3_i1, c36114_g1_i1
521	@@Metabolic pathways	18 (0.13%)	1	cci01100	, c29096_g1_i1, c98180_g1_i1, c78_g1_i1, c48284_g2_i1, c63180_g1_i1, c75040_g1_i1, c7203_g1_i1, c62959_g1_i1, c94640_g1_i1, c82618_g1_i1, c43775_g1_i1, c20904_g1_i1, c96460_g1_i1, c76763_g1_i1, c85774_g1_i1, c82336_g1_i1, c51803_g1_i2, c74648_g1_i1
522	Glycosphingolipid biosynthesis - globo series	5 (0.04%)	1	pop00603	, c35166_g1_i1, c59390_g1_i1, c101031_g1_i1, c85777_g1_i1, c60400_g1_i1
523	@@Biosynthesis of secondary metabolites	5 (0.04%)	1	scm01110	, c14680_g1_i1, c35198_g1_i1, c43772_g2_i1, c2308_g1_i1, c28737_g1_i1
524	@@Biosynthesis of secondary metabolites	24 (0.17%)	1	pti01110	, c63766_g1_i1, c54614_g2_i1, c87165_g1_i1, c8787_g1_i1, c30964_g1_i1, c441_g1_i1, c3510_g2_i1, c18002_g1_i1, c39558_g1_i1, c17828_g1_i1, c25489_g1_i1, c57444_g1_i1, c68215_g1_i1, c74915_g1_i1, c32298_g2_i1, c68693_g1_i1, c80856_g1_i1, c40084_g1_i1, c54226_g1_i1, c33633_g1_i1, c20800_g1_i1, c46861_g1_i1, c78342_g1_i1, c96287_g1_i1
525	RNA degradation	49 (0.35%)	1	vvi03018	, c97035_g1_i1, c92725_g1_i1, c94105_g1_i1, c54164_g1_i2, c86451_g1_i1, c63345_g1_i1, c40583_g1_i1, c50461_g1_i2, c50461_g1_i3, c50461_g1_i1, c55347_g1_i1, c93772_g1_i1, c56525_g1_i1, c50015_g2_i4, c58287_g17_i1, c56525_g2_i2, c58821_g4_i1, c48257_g1_i1, c56525_g2_i1, c41764_g1_i1, c1260_g1_i1, c91658_g1_i1, c46080_g1_i1, c81119_g1_i1, c49044_g1_i2, c80145_g1_i1, c101177_g1_i1, c59219_g2_i5, c353…
526	@@Metabolic pathways	65 (0.46%)	1	osa01100	, c97566_g1_i1, c91495_g1_i1, c49950_g1_i2, c17010_g1_i1, c21475_g1_i1, c46997_g3_i1, c64451_g1_i1, c72659_g1_i1, c93552_g1_i1, c63750_g1_i1, c20038_g1_i1, c34147_g1_i1, c63223_g1_i1, c78761_g1_i1, c59724_g7_i2, c75651_g1_i1, c41263_g1_i1, c101889_g1_i1, c50574_g1_i1, c59724_g8_i2, c14825_g1_i1, c57108_g22_i3, c58936_g1_i5, c39305_g1_i1, c35393_g2_i1, c59724_g6_i7, c17099_g2_i1, c85479_g1_i1, c86…
527	@@Circadian rhythm - plant	8 (0.06%)	1	rcu04712	, c15036_g1_i2, c58700_g1_i2, c52595_g1_i5, c53497_g1_i4, c59704_g8_i2, c59704_g8_i4, c17698_g1_i1, c59704_g8_i5
528	Porphyrin and chlorophyll metabolism	13 (0.09%)	1	pop00860	, c46905_g1_i2, c44615_g5_i1, c81044_g1_i1, c39961_g2_i1, c10586_g1_i1, c45011_g1_i1, c45011_g1_i3, c42009_g2_i2, c25746_g1_i2, c2015_g2_i1, c55814_g1_i7, c48486_g5_i1, c9755_g2_i1
529	@@beta-Alanine metabolism	23 (0.16%)	1	rcu00410	, c100006_g1_i1, c59155_g1_i1, c34738_g1_i1, c54739_g1_i2, c41811_g1_i2, c7724_g1_i1, c58729_g1_i11, c56052_g3_i3, c85814_g1_i1, c74838_g1_i1, c65506_g1_i1, c11924_g1_i1, c56052_g1_i2, c58729_g1_i12, c94810_g1_i1, c65917_g1_i1, c3194_g2_i1, c58729_g1_i9, c58729_g1_i8, c58729_g1_i3, c5581_g1_i1, c57397_g2_i1, c59734_g4_i1
530	@@Biosynthesis of secondary metabolites	20 (0.14%)	1	osa01110	, c97566_g1_i1, c49950_g1_i2, c21475_g1_i1, c46997_g3_i1, c93552_g1_i1, c63750_g1_i1, c20038_g1_i1, c50574_g1_i1, c57108_g22_i3, c39305_g1_i1, c35393_g2_i1, c56025_g6_i2, c61090_g1_i1, c32090_g2_i1, c88197_g1_i1, c88517_g1_i1, c50507_g3_i1, c37574_g2_i1, c97155_g1_i1, c101023_g1_i1
531	N-Glycan biosynthesis	11 (0.08%)	1	rcu00510	, c50956_g1_i3, c62266_g1_i1, c97069_g1_i1, c56408_g2_i5, c58511_g7_i6, c55019_g1_i1, c53314_g1_i9, c58081_g1_i3, c2984_g1_i1, c58669_g1_i4, c25389_g1_i1
532	@@Fatty acid biosynthesis	9 (0.06%)	1	pop00061	, c94742_g1_i1, c38059_g3_i1, c85277_g1_i1, c16391_g1_i1, c101107_g1_i1, c59462_g1_i1, c41671_g1_i1, c67399_g1_i1, c87474_g1_i1
533	@@Alanine, aspartate and glutamate metabolism	17 (0.12%)	1	rcu00250	, c75787_g1_i1, c59155_g1_i1, c34738_g1_i1, c88557_g1_i1, c69452_g1_i1, c35172_g2_i1, c58789_g1_i8, c11917_g1_i1, c17331_g1_i1, c11924_g1_i1, c82235_g1_i1, c7088_g2_i1, c3194_g2_i1, c30373_g1_i1, c55173_g1_i2, c57397_g2_i1, c42450_g2_i1
534	Wnt signaling pathway	5 (0.04%)	1	bfo04310	, c44961_g1_i1, c59248_g1_i3, c45220_g1_i1, c48844_g1_i1, c6622_g1_i1
535	@@Propanoate metabolism	16 (0.11%)	1	rcu00640	, c30827_g1_i1, c30325_g1_i1, c100006_g1_i1, c54739_g1_i2, c41811_g1_i2, c7724_g1_i1, c87430_g1_i1, c56052_g3_i3, c74838_g1_i1, c56052_g1_i2, c38059_g1_i1, c49173_g1_i2, c5581_g1_i1, c59734_g4_i1, c66463_g1_i1, c30325_g3_i1
536	@@Phenylpropanoid biosynthesis	7 (0.05%)	1	ath00940	, c94525_g1_i1, c50638_g4_i1, c59034_g1_i7, c34291_g1_i1, c60191_g1_i1, c100013_g1_i1, c48856_g1_i1
537	@@Propanoate metabolism	14 (0.1%)	1	pop00640	, c94742_g1_i1, c76937_g1_i1, c38059_g3_i1, c22901_g1_i1, c85277_g1_i1, c53505_g1_i2, c54739_g1_i4, c62229_g1_i1, c58660_g1_i5, c101107_g1_i1, c49173_g1_i3, c59462_g1_i1, c52599_g1_i6, c53505_g2_i1
538	@@Endocytosis	55 (0.39%)	1	rcu04144	, c52068_g2_i1, c59009_g1_i1, c59009_g1_i6, c59009_g1_i5, c43989_g1_i1, c45713_g1_i1, c53705_g2_i1, c59918_g1_i4, c48994_g2_i2, c59384_g2_i1, c59384_g2_i2, c17344_g1_i1, c48968_g2_i2, c48968_g2_i3, c48968_g2_i1, c36316_g1_i3, c54240_g4_i1, c43527_g3_i3, c43527_g3_i1, c2966_g1_i1, c30512_g2_i1, c61230_g1_i1, c45578_g2_i1, c43527_g3_i2, c59384_g1_i1, c1423_g2_i1, c43527_g2_i2, c45296_g2_i1, c58111_…
539	Metabolic pathways	9 (0.06%)	1	mpr01100	, c43996_g1_i1, c95763_g1_i1, c69252_g1_i1, c53215_g3_i1, c61564_g1_i1, c96623_g1_i1, c24930_g1_i1, c92637_g1_i1, c97821_g1_i1
540	@@Aminoacyl-tRNA biosynthesis	31 (0.22%)	1	vvi00970	, c51400_g1_i1, c98956_g1_i1, c14383_g1_i1, c28916_g1_i2, c59431_g3_i2, c59431_g3_i4, c98932_g1_i1, c91655_g1_i1, c11859_g1_i2, c65971_g1_i1, c32742_g2_i1, c14468_g1_i1, c70545_g1_i1, c37227_g2_i2, c74065_g1_i1, c36719_g1_i3, c30550_g1_i1, c3420_g1_i1, c68930_g1_i1, c47017_g1_i4, c39978_g1_i2, c43379_g2_i1, c59049_g1_i1, c59049_g5_i2, c65288_g1_i1, c59431_g4_i11, c53446_g1_i6, c54697_g1_i9, c2741…
541	@@Ribosome	20 (0.14%)	1	tgo03010	, c26821_g1_i1, c11543_g1_i1, c9104_g1_i2, c21845_g1_i1, c102086_g1_i1, c47810_g1_i1, c79339_g1_i1, c55111_g1_i1, c58599_g1_i1, c51544_g1_i1, c54941_g2_i1, c54796_g1_i2, c9868_g1_i1, c89368_g1_i1, c45836_g1_i1, c45836_g1_i2, c17551_g1_i1, c22321_g1_i1, c89176_g1_i1, c35023_g1_i1
542	Homologous recombination	31 (0.22%)	1	vvi03440	, c100025_g1_i1, c94771_g1_i1, c57136_g3_i1, c53935_g1_i6, c17195_g1_i1, c54265_g2_i1, c54265_g2_i3, c54057_g1_i2, c54057_g1_i7, c50914_g1_i1, c35370_g1_i3, c35370_g1_i1, c57136_g2_i1, c43160_g2_i3, c43160_g2_i2, c58445_g1_i1, c8862_g1_i1, c51917_g1_i2, c6535_g1_i2, c56963_g1_i1, c57765_g1_i3, c24740_g1_i2, c51917_g2_i1, c66539_g1_i1, c96909_g1_i1, c56264_g1_i2, c56264_g1_i1, c76199_g1_i1, c29269…
543	@@DNA replication	29 (0.21%)	1	vvi03030	, c100025_g1_i1, c57136_g3_i1, c17195_g1_i1, c54265_g2_i1, c54265_g2_i3, c70648_g1_i1, c47283_g1_i1, c47283_g1_i2, c50914_g1_i1, c35370_g1_i3, c35370_g1_i1, c57136_g2_i1, c58910_g1_i1, c58445_g1_i1, c8862_g1_i1, c51917_g1_i2, c101050_g1_i1, c56963_g1_i1, c23811_g1_i1, c24740_g1_i2, c51917_g2_i1, c41287_g1_i1, c91782_g1_i1, c90646_g1_i1, c29440_g1_i1, c74851_g1_i1, c87655_g1_i1, c23142_g1_i1, c600…
544	@@Proteasome	15 (0.11%)	1	rcu03050	, c89946_g1_i1, c70603_g1_i1, c83479_g1_i1, c51029_g1_i2, c89533_g1_i1, c88500_g1_i1, c48664_g1_i2, c88609_g1_i1, c32357_g2_i1, c53134_g1_i1, c26129_g1_i1, c66341_g1_i1, c57573_g1_i1, c53547_g1_i1, c32357_g1_i1
545	@@Proteasome	16 (0.11%)	1	pop03050	, c83219_g1_i1, c54850_g1_i1, c51026_g1_i1, c85064_g1_i1, c48664_g1_i1, c58889_g1_i1, c15775_g1_i1, c22803_g1_i1, c93767_g1_i1, c11883_g1_i1, c47483_g1_i2, c47483_g1_i3, c58301_g13_i1, c6981_g1_i1, c2472_g1_i1, c8939_g1_i1
546	@@ABC transporters	12 (0.09%)	1	pop02010	, c53874_g4_i1, c51090_g1_i1, c83460_g1_i1, c48806_g1_i1, c52665_g3_i2, c52914_g2_i1, c53874_g2_i1, c53874_g2_i4, c58022_g1_i1, c46625_g2_i1, c59072_g3_i5, c95224_g1_i1
547	@@Fatty acid elongation	5 (0.04%)	1	rcu00062	, c49115_g1_i1, c50806_g4_i2, c88835_g1_i1, c101226_g1_i1, c92681_g1_i1
548	@@Metabolic pathways	10 (0.07%)	1	scm01100	, c25856_g1_i1, c14680_g1_i1, c35198_g1_i1, c43772_g2_i1, c18471_g1_i1, c7250_g1_i1, c100122_g1_i1, c7175_g2_i1, c2308_g1_i1, c28737_g1_i1
549	@@Photosynthesis	40 (0.28%)	1	vvi00195	, c63125_g1_i1, c61204_g1_i1, c96849_g1_i1, c74744_g1_i1, c92159_g1_i1, c74800_g1_i1, c385_g1_i1, c4788_g1_i1, c5880_g1_i1, c804_g1_i1, c90670_g1_i1, c53427_g1_i2, c51614_g1_i2, c41887_g2_i1, c93665_g1_i1, c94768_g1_i1, c77181_g1_i1, c93216_g1_i1, c41648_g3_i1, c34572_g2_i1, c32437_g1_i1, c55980_g1_i1, c39271_g1_i2, c39271_g1_i3, c39271_g1_i1, c21120_g1_i1, c75151_g1_i1, c32867_g1_i1, c385_g2_i1,…
550	@@Phagosome	11 (0.08%)	1	pif04145	, c29918_g2_i1, c18381_g1_i1, c15726_g2_i1, c31665_g1_i1, c57853_g1_i2, c57236_g3_i1, c92916_g1_i1, c57236_g5_i1, c49929_g1_i1, c55126_g1_i1, c42781_g1_i1
551	@@Ribosome	22 (0.16%)	1	vcn03010	, c47678_g1_i1, c18844_g2_i1, c78755_g1_i1, c91464_g1_i1, c34766_g1_i1, c25158_g1_i1, c18229_g1_i1, c56970_g1_i1, c42920_g1_i2, c101426_g1_i1, c58918_g1_i1, c49401_g1_i1, c58267_g3_i1, c42876_g1_i1, c16920_g1_i1, c45648_g1_i2, c28530_g1_i1, c100767_g1_i1, c11852_g1_i1, c83499_g1_i1, c54166_g1_i1, c56304_g1_i1
552	@@Protein processing in endoplasmic reticulum	12 (0.09%)	1	zma04141	, c49229_g2_i1, c40667_g2_i1, c73927_g1_i1, c25597_g1_i1, c27976_g2_i1, c47446_g1_i1, c4742_g1_i1, c84277_g1_i1, c58743_g1_i1, c87449_g1_i1, c94686_g1_i1, c8987_g1_i1
553	@@Valine, leucine and isoleucine degradation	22 (0.16%)	1	vvi00280	, c34422_g1_i1, c50057_g1_i5, c56052_g2_i1, c80056_g1_i1, c81018_g1_i1, c57140_g1_i3, c43646_g3_i1, c48263_g1_i4, c46656_g1_i3, c35224_g1_i1, c68428_g1_i1, c35224_g2_i1, c39791_g1_i1, c39007_g1_i2, c39007_g1_i1, c84236_g1_i1, c89547_g1_i1, c43646_g2_i1, c58806_g1_i4, c31878_g1_i1, c50161_g1_i1, c75542_g1_i1
554	@@Pentose phosphate pathway	38 (0.27%)	1	vvi00030	, c57132_g3_i7, c41757_g2_i1, c43928_g2_i1, c43442_g1_i1, c42084_g2_i1, c17678_g1_i1, c57619_g1_i10, c46997_g5_i2, c1559_g1_i2, c43928_g3_i1, c36255_g1_i1, c43533_g1_i4, c44473_g1_i1, c49561_g1_i2, c43928_g1_i1, c42084_g1_i1, c71615_g1_i1, c82187_g1_i1, c57567_g1_i2, c57619_g1_i1, c57619_g1_i3, c57619_g1_i9, c45662_g1_i1, c68057_g1_i1, c57567_g3_i1, c77895_g1_i1, c101036_g1_i1, c55125_g3_i3, c576…
555	@@Phagosome	35 (0.25%)	1	rcu04145	, c25263_g2_i1, c77891_g1_i1, c20810_g1_i1, c53114_g1_i1, c36316_g1_i3, c53444_g1_i4, c68675_g1_i1, c10441_g1_i2, c6055_g1_i1, c55397_g3_i1, c43539_g1_i1, c96889_g1_i1, c52494_g1_i1, c47631_g3_i1, c25263_g1_i1, c52787_g2_i1, c57624_g1_i1, c44949_g2_i1, c4672_g2_i1, c58354_g1_i6, c58354_g1_i3, c92656_g1_i1, c59876_g1_i8, c44949_g1_i1, c25232_g1_i1, c25232_g1_i2, c29687_g1_i1, c65276_g1_i1, c33906_…
556	@@Ribosome	133 (0.95%)	1	rcu03010	, c36444_g2_i1, c39598_g2_i1, c69159_g1_i1, c85460_g1_i1, c27240_g2_i1, c72737_g1_i1, c27240_g1_i1, c89551_g1_i1, c59691_g2_i6, c27409_g1_i1, c77906_g1_i1, c33541_g1_i1, c14633_g1_i1, c68429_g1_i1, c59533_g1_i1, c59533_g1_i2, c43825_g1_i1, c8421_g1_i1, c53778_g2_i1, c37191_g1_i1, c64316_g1_i1, c56679_g1_i1, c79804_g1_i1, c57679_g2_i1, c57571_g1_i2, c47003_g1_i1, c35693_g1_i1, c84265_g1_i1, c9253_…
557	@@Biosynthesis of secondary metabolites	48 (0.34%)	1	ath01110	, c39321_g2_i1, c94525_g1_i1, c27777_g2_i1, c70007_g1_i1, c15695_g1_i1, c92652_g1_i1, c39321_g1_i1, c10842_g1_i1, c50638_g4_i1, c50199_g1_i3, c95820_g1_i1, c48738_g1_i2, c43746_g2_i1, c59034_g1_i7, c74077_g1_i1, c86633_g1_i1, c79118_g1_i1, c87388_g1_i1, c34291_g1_i1, c81989_g1_i1, c77675_g1_i1, c34205_g2_i1, c44902_g1_i1, c48486_g2_i2, c32312_g1_i1, c60191_g1_i1, c44902_g2_i2, c63479_g1_i1, c2847…
558	@@Biosynthesis of secondary metabolites	5 (0.04%)	1	cci01110	, c98180_g1_i1, c63180_g1_i1, c94640_g1_i1, c96460_g1_i1, c51803_g1_i2
559	@@Arginine and proline metabolism	8 (0.06%)	1	ddi00330	, c39000_g3_i1, c82030_g1_i1, c54614_g1_i1, c10299_g2_i1, c70558_g1_i1, c83159_g1_i1, c39000_g2_i1, c39000_g1_i1
560	@@Ribosome	12 (0.09%)	1	olu03010	, c33973_g1_i1, c65068_g1_i1, c73430_g1_i1, c40029_g1_i1, c34149_g2_i1, c31996_g1_i1, c33973_g2_i1, c77681_g1_i1, c61387_g1_i1, c94854_g1_i1, c58652_g1_i1, c14372_g1_i1
561	@@Biosynthesis of secondary metabolites	5 (0.04%)	1	smo01110	, c20161_g1_i1, c26714_g1_i1, c88265_g1_i1, c12446_g1_i1, c29020_g2_i1
562	@@Arachidonic acid metabolism	7 (0.05%)	1	vvi00590	, c44278_g1_i3, c59748_g1_i3, c59748_g1_i2, c60085_g1_i1, c45983_g2_i1, c36324_g1_i2, c67456_g1_i1
563	@@Ribosome	14 (0.1%)	1	spo03010	, c94557_g1_i1, c79659_g1_i1, c52243_g1_i1, c27594_g1_i1, c64835_g1_i1, c45781_g1_i1, c19708_g1_i1, c49586_g1_i1, c30472_g1_i1, c98124_g1_i1, c45022_g1_i1, c19666_g1_i1, c88788_g1_i1, c66059_g1_i1
564	@@Oxidative phosphorylation	6 (0.04%)	1	cre00190	, c56789_g1_i1, c10234_g1_i1, c31359_g2_i1, c42836_g1_i1, c97396_g1_i1, c54200_g1_i1
565	@@RNA degradation	32 (0.23%)	1	rcu03018	, c10390_g1_i1, c34769_g1_i2, c52238_g1_i1, c25514_g1_i1, c74797_g1_i1, c76931_g1_i1, c58999_g1_i5, c59734_g2_i4, c59568_g1_i1, c59568_g1_i4, c41764_g2_i1, c48257_g1_i2, c48257_g1_i3, c59228_g1_i1, c58821_g2_i1, c59219_g2_i11, c50419_g1_i1, c46080_g1_i3, c87548_g1_i1, c36692_g1_i2, c1292_g1_i2, c58822_g1_i6, c97904_g1_i1, c59568_g1_i5, c58821_g1_i1, c80030_g1_i1, c54905_g1_i2, c58999_g1_i6, c3480…
566	@@Endocytosis	7 (0.05%)	1	zma04144	, c42709_g2_i1, c49229_g2_i1, c42709_g1_i1, c59970_g17_i1, c27976_g2_i1, c4742_g1_i1, c58743_g1_i1
567	@@N-Glycan biosynthesis	12 (0.09%)	1	pop00510	, c43705_g4_i1, c43705_g4_i2, c32652_g1_i1, c59220_g4_i6, c58751_g2_i3, c58751_g2_i4, c44363_g1_i1, c58081_g1_i14, c58147_g1_i1, c57019_g1_i10, c55746_g1_i4, c15752_g2_i1
568	@@Citrate cycle (TCA cycle)	6 (0.04%)	1	nve00020	, c75136_g1_i1, c66090_g1_i1, c29711_g1_i1, c91561_g1_i1, c66378_g1_i1, c78217_g1_i1
569	@@Ether lipid metabolism	19 (0.14%)	1	rcu00565	, c53705_g2_i1, c17344_g1_i1, c43527_g3_i3, c43527_g3_i1, c30512_g2_i1, c43527_g3_i2, c43527_g2_i2, c52961_g4_i2, c58111_g1_i2, c53705_g1_i2, c39193_g1_i1, c39193_g1_i2, c55978_g1_i3, c43493_g3_i3, c58111_g2_i1, c69733_g1_i1, c68471_g1_i1, c30512_g1_i1, c30512_g3_i1
570	@@Ubiquitin mediated proteolysis	34 (0.24%)	1	pop04120	, c31726_g1_i1, c55186_g1_i7, c59314_g1_i1, c59328_g12_i2, c58655_g3_i7, c50751_g1_i1, c32375_g2_i2, c44157_g1_i3, c53798_g3_i3, c44157_g3_i1, c84272_g1_i1, c21720_g1_i1, c58191_g2_i1, c50692_g1_i2, c54432_g1_i1, c38975_g1_i1, c47764_g2_i1, c49901_g1_i1, c53863_g1_i1, c55516_g1_i2, c55516_g1_i3, c35419_g2_i1, c55398_g1_i4, c55398_g1_i3, c55398_g1_i1, c50467_g1_i1, c65454_g1_i1, c34612_g1_i1, c561…
571	@@Ribosome	5 (0.04%)	1	smm03010	, c28729_g1_i1, c39434_g1_i2, c76796_g1_i1, c46055_g1_i1, c11915_g1_i1
572	@@Ascorbate and aldarate metabolism	12 (0.09%)	1	pop00053	, c43335_g1_i2, c21624_g1_i1, c43335_g1_i3, c50190_g1_i5, c53505_g1_i2, c54739_g1_i4, c51317_g1_i3, c45609_g1_i2, c72936_g1_i1, c91663_g1_i1, c64218_g1_i1, c53505_g2_i1
573	@@Butanoate metabolism	20 (0.14%)	1	rcu00650	, c49065_g2_i1, c1652_g2_i1, c58000_g3_i1, c59155_g1_i1, c34738_g1_i1, c56693_g2_i1, c66435_g1_i1, c92782_g1_i1, c43251_g2_i1, c11924_g1_i1, c30785_g1_i1, c1652_g1_i1, c29244_g1_i1, c49173_g1_i2, c58000_g3_i8, c90605_g1_i1, c3194_g2_i1, c30373_g1_i1, c57397_g2_i1, c56693_g3_i1
