# Supplementary material for: Transcriptomic profiling and analysis of differentially expressed genes in asparagus bean (Vigna unguiculata ssp. sesquipedalis) under salt stress
Source: PLoS One. 2019 Jul 12;14(7):e0219799. doi: 10.1371/journal.pone.0219799 (PMC6625716; doi:10.1371/journal.pone.0219799)
Supplement: S8 Table — (XLS) [file pone.0219799.s008.xls]

## Sheet: Sheet1
S8 Table. Results of microsatellite search in Vigna unguiculata ssp. sesquipedalis
Total number of sequences examined	121138
Total size of examined sequences (bp)	97620709
Total number of identified SSRs	24417
Number of SSR containing sequences	19805
Number of sequences containing more than 1 SSR	3616
Number of SSRs present in compound formation	1146
