# Supplementary material for: Transcriptomic profiling and analysis of differentially expressed genes in asparagus bean (Vigna unguiculata ssp. sesquipedalis) under salt stress
Source: PLoS One. 2019 Jul 12;14(7):e0219799. doi: 10.1371/journal.pone.0219799 (PMC6625716; doi:10.1371/journal.pone.0219799)
Supplement: S9 Table — (XLS) [file pone.0219799.s009.xls]

## Sheet: Sheet1
S9 Table. Distribution of different repeat type classes
Unit size	Number of microsatellites	Percentage
mononucleotide	15388	0.630217
di-nucleotide	4561	0.186796
tri-nucleotide	4182	0.171274
tetra-nucleotide	237	0.00970635
penta-nucleotide	25	0.00102388
hexa-nucleotide	24	0.000982922
Total	24417
