# Supplementary material for: Transcriptomic profiling and analysis of differentially expressed genes in asparagus bean (Vigna unguiculata ssp. sesquipedalis) under salt stress
Source: PLoS One. 2019 Jul 12;14(7):e0219799. doi: 10.1371/journal.pone.0219799 (PMC6625716; doi:10.1371/journal.pone.0219799)
Supplement: S10 Table — (XLS) [file pone.0219799.s010.xls]

## Sheet: Sheet1
S10 Table. Summary of the frequency for different microsatellites in Vigna unguiculata ssp. sesquipedalis
Repeat type Motif	5	6	7	8	9	10	11	12	13	14	15	16	17	18	19	20	21	22	23	24	25	26	27	28	29	30	31	32	33	34	35	36	37	38	39	40	41	42	43	44	45	46	47	48	49	50	51	52	53
	Repeat counts
A/T	-	-	-	-	-	7241	3191	1651	904	563	407	271	282	245	262	195	90	31	7	1
C/G	-	-	-	-	-	14	4	12	3	1	4	3	2						2	2
AC/GT	-	385	250	157	95	57	28	2
AG/CT	-	791	428	358	312	217	80	6
AT/AT	-	476	231	206	217	201	56	1																													1
CG/CG	-	3	1
AAC/GTT	264	96	40	3	1
AAG/CTT	679	368	125	6								1
AAT/ATT	349	237	131	7
ACC/GGT	277	96	50	6
ACG/CGT	32	12	2			1
ACT/AGT	54	23	4	1	1
AGC/CTG	177	58	27	3
AGG/CCT	141	64	16	6
ATC/ATG	380	182	123	4	1
CCG/CGG	94	27	10	3
AAAC/GTTT	16	2
AAAG/CTTT	32	3
AAAT/ATTT	55	6
AACC/GGTT	3	1
AACG/CGTT	1
AACT/AGTT	5	2
AAGC/CTTG	3
AAGG/CCTT	1
AAGT/ACTT		2
AATC/ATTG	4	1
AATG/ATTC	22	2
AATT/AATT	11	2
ACAG/CTGT	3
ACAT/ATGT	20	3
ACCT/AGGT	2
ACGC/CGTG	1
ACTC/AGTG	16	3
AGAT/ATCT	3	3
ATCC/ATGG	3	3
ATGC/ATGC	3
AAAAC/GTTTT	1
AAAAG/CTTTT	3
AAAAT/ATTTT		1
AAACC/GGTTT	3
AAACT/AGTTT		1
AAAGG/CCTTT	1
AAATC/ATTTG		1
AAATT/AATTT	3
AACGC/CGTTG				1
AAGAG/CTCTT									1
AATGC/ATTGC	2
AATGT/ACATT	1
AATTC/AATTG	1
ACATG/ATGTC	1
ACTAT/AGTAT	1
AGAGG/CCTCT	1
ATATC/ATATG	1
ATCCC/ATGGG		1
AAAAGG/CCTTTT	1
AAAATC/ATTTTG	1
AAATCC/ATTTGG	1
AAATGG/ATTTCC	1
AACAAT/ATTGTT	1
AACCAG/CTGGTT	1
AACCCG/CGGGTT	2
AAGACC/CTTGGT	1
AAGTCG/ACTTCG			1
AATAGT/ACTATT		1
AATCTG/AGATTC	1
AATTAT/AATTAT	1
AATTCC/AATTGG	1
ACAGAG/CTCTGT															1
ACAGCC/CTGTGG					1
ACATCC/ATGTGG	1
ACCTAT/AGGTAT				1
ACGAGC/CGTGCT		1
ACGCTG/AGCGTC	1
ACTGCG/AGTCGC	1
AGAGAT/ATCTCT	1
AGCTAT/AGCTAT	1
ATCGCC/ATGGCG		1
[truncated: 6 more columns]
