# Supplementary material for: Transcriptomic profiling and analysis of differentially expressed genes in asparagus bean (Vigna unguiculata ssp. sesquipedalis) under salt stress
Source: PLoS One. 2019 Jul 12;14(7):e0219799. doi: 10.1371/journal.pone.0219799 (PMC6625716; doi:10.1371/journal.pone.0219799)
Supplement: S11 Table — (XLSX) [file pone.0219799.s011.xlsx]

## Sheet: Sheet1
S11 Table. The microsatellite primers in Vigna unguiculata ssp. sesquipedalis
ID	repeat motif	forward primer (5'-3')	reverse primer (5'-3')	Tm (°C)	product size (bp)
c100007_g1_i1	(T)10	AAACTTGGCATTGGGTTTTG	CTTTGGCCTCTATTCACCCA	60.066	196
c10001_g1_i1	(CT)7	AACGAAATCGAGCCATTCAC	CCAATTCGCATTCGATCTTT	60.038	261
c10001_g1_i1	(T)13	GGCAGGCAACAACTACAACA	TCGATCCATCACATGTTCTCA	60.064	274
c10001_g2_i1	(T)10	ACTTATTTGCCCTTGCACCT	CTCCTGGTCATCCCTCTTCA	60.191	145
c100011_g1_i1	(T)10	AAGGAGCAATAGCCGCAGTA	CCGTCCTTTACCTCGTACACA	60.038	224
c100021_g1_i1	(AAGA)5	AAACAAGGCAACAAGCAAGC	GCGTTCTTTCATGGTTTCGT	60.118	199
c100041_g1_i1	(ACC)5	ACCATTCAATCTCCGACGAA	CAGCACGATGGGTATGTACG	60.011	167
c100049_g1_i1	(A)10	AACAGAATTACATGAAGTTGTGGTATT	CAGACTGATGAAGCCTCCTTG	59.997	247
c10005_g1_i2	(A)10	TCATGTTACAGCTGCAAGGG	TTTTGTTGGCATGAAATCCA	59.907	218
c100051_g1_i1	(T)15	TTACCGAGCAATGGACTTGT	TGCTACCAACGGCTTAAGAAA	59.897	154
c100058_g1_i1	(GAA)6	CACCTATTGCTTCAAACGGG	AGCTCCTCTGTCCTGACCAA	59.986	259
c100062_g1_i1	(A)11	CCCAAACATTAAATCTCAAAAGC	AGCAACACCTCTCGTGTTCA	59.467	259
c100063_g1_i1	(A)10	TCACCGATCCAAGTCATCAA	CCTGCCGGATGTAGATTCTC	59.653	276
c100064_g1_i1	(AAT)6	CCTATTACATCCTAGTCTTTCAACGAA	GATTTAAGGAGACGGTGCCA	60.074	278
c100067_g1_i1	(T)11	TTAGCGTTCGCATCCTTTTT	AATGGCAATCATTTGCAGTG	59.548	149
c10008_g1_i2	(GAG)5	CAAGAGGCGAGGAATTTCAG	CTCCCTCCTCTTCTTCGTCA	59.525	205
c10008_g1_i2	(GAG)5	GCCGAAAAATGCCAGTAAAA	CTGAAATTCCTCGCCTCTTG	59.948	174
c10010_g1_i1	(TC)8	ACTTTTCTCCCACATCGCAT	GGTGCATGATTGTGAAGGTG	59.967	122
c100100_g1_i1	(A)10	CTCAAGATAATCTGTTGGGAAAG	TGTGAGTTATGCAGCAAGTGAA	59.536	243
c100101_g1_i1	(T)10	TCAACTGCAAGACTGGGTTG	GGTAACAAAATGATGTTGGTTTGA	60.023	253
c100102_g1_i1	(AG)6	CGAGAAGGAGACGAAGAGGA	TGTTGGGAACCGCTTTCTAC	60.11	184
c100139_g1_i1	(A)11	TTCAAAATGCATTGGACTCG	AACAAGAACGTTTTCCCGTG	60.008	152
c100145_g1_i1	(A)11	TTCAGACGAAGTCAAGGGCT	TTGAATGAGGTTTCGTTCCC	59.91	231
c100146_g1_i1	(T)10	GCTGTTAGAAATATGTCGTATGAGGT	GGCTGTTTCATTTTTCCAGC	59.691	114
c100148_g1_i1	(GAT)5	GGTGAAGGCTTGGATTTTGA	AAGCCATGTTAGGGTTCACG	59.993	189
c100148_g1_i1	(A)11	GGTTCTGTGCTGGCATGTTA	TGAGCATCCCATGTTTTGAA	60.049	276
c10015_g1_i1	(A)10	TGCTGACCTAATTTTCTTGATTTG	CAACAAGAAAGGCGAACACA	59.881	265
c100155_g1_i1	(T)10	GCCATTGGCTCAATTGTCTA	CATCCTTTCCAGACCTGTGC	60.656	224
c100167_g1_i1	(A)14	TGCTCTTAAAAGGTTTGGGATG	TGGAACGTTGACTGCTTTGA	60.427	264
c100180_g1_i1	(A)11	AAGCCTCCACACATCCATCT	CATCGCCTTGAAATTTGATTC	59.538	279
c100186_g1_i1	(T)10	ACATTGGGTGGATTCTGGAG	TCACTTGATGGGACAGGAAA	59.059	268
c100216_g1_i1	(T)10	AAAATATGCACTCGTACTCTCCA	CGCCATCAGAAAGTGACAAG	59.44	266
c100237_g1_i1	(T)11	GGCCTGTCAAATGATCCCTA	TCCCATTTCTACAATTCAGCG	60.081	159
c100256_g1_i1	(CG)6	GTACCATGGCGCTTACCAGT	GTCCCTGAAGTTGCAGAAGC	59.997	246
c100257_g1_i1	(A)10	AGTGTGTCAGTGGTTGCTGG	GCAAGACACGTTGTATGTTATTCTC	59.178	262
c100266_g1_i1	(A)11	CCCCAGGTTTAAACTCCACA	CCACCCATGTTTATGATTCG	58.695	273
c10027_g1_i1	(T)12	TGAAAGTCAGTGTTTGCTTCTCA	CTCAGCATTCCACAACCAGA	59.831	183
c100275_g1_i1	(T)10	GAACTGGGAATTGTTGTAATGG	AAACCAATGAGAAGGTGAAGGA	59.976	140
c100284_g1_i1	(T)11	TCCTGAAACCCAAACCAGAC	TCCCCTTATTGAGACACAGGA	59.536	229
c100304_g1_i1	(T)11	TGAAAACGCGGTTTTAGATTG	CCGGATAGATGCACTGCTTT	60.235	245
c100308_g1_i1	(T)10	GGTGGCTTGGAATATAAAGGC	TATCGATGCAACACGGAAAA	60.073	131
c10032_g1_i1	(TC)7	TCTTCTTCCCCTTCCCAGTT	AACTTTTGCCCTTTGGGAGT	59.976	207
c10032_g1_i1	(AT)6	TTGCGTTTCAAAATCTTCCC	TTAAACCACACCCACAAGCA	60.004	278
c100335_g1_i1	(T)11	GCCAAACCGTGAATGTACTG	CATGCAATTCTTGAAGGCAA	59.809	264
c10035_g1_i1	(A)10	CCCTTCAAAATTTCGTCCAA	GGTGTTGGACTTTGCGTTTT	60.015	251
c100359_g1_i1	(A)10	ATTGTTCCCTCAATGTTCGC	TGGCGATGAAAAGTCGTAAG	58.917	183
c100362_g1_i1	(TA)6	AAGCGACCACGTCACCTATC	AGCCATGTTTCAGTTTCTTGG	59.228	207
c100375_g1_i1	(A)10	TGCTCTCCTGTCAAAATCCC	TCCCTATTTTTCCTGTCAGTTTG	59.527	235
c100393_g1_i1	(A)12	AAAAAGATGGTAATCCTGTTTTGAA	CGTCAAGAAATTCATGGTCGT	59.985	160
c100424_g1_i1	(T)10	TGCTTTAGCATCCCCATCTC	TTGCACCTTGATTCAACTCTTT	58.882	138
c100438_g1_i1	(A)10	GGCCCTCCACAACATTAAAA	TCCAGAATCACCCAAATTGA	58.897	121
c100477_g1_i1	(AC)8	GGAGCACGTCATTGTGAGAA	TTGCATAATGGCCTCCTAGC	60.196	204
c100496_g1_i1	(T)10	GAGGATATCAATGCGGATGC	GACTAGTTCGCACAGCCTGA	59.191	249
c100498_g1_i1	(A)10	GCCAAAAAGCTCCAGACAAG	TTTGAAGCCTTGTGTTTACGG	60.152	203
c100511_g1_i1	(T)11	TCCCATTGGTTTGGTTCTGT	ACACGAAACTTGAGGGCAAT	59.598	151
c100517_g1_i1	(A)11	CCACAGATCCAAAATCACGA	GGGAGCTTGAAAATGGCTTA	59.297	135
c100548_g1_i1	(T)11	GAGCGTGAGGTCACCTATCC	TGGTGCTGTGTACCAAAAGG	59.609	222
c100561_g1_i1	(AAT)5	GCATAACATCTCATTAGGCCA	TGGAATTTGACATTTCCCTTG	59.787	213
c100582_g1_i1	(A)10	CCATGCTTCAATTAGCCACA	TAAAAGGGGTGTAGCGGTTG	59.99	100
c100618_g1_i1	(A)13	TGGAACCTAGAAAGCCATGAA	GCGAAGCTCTTTTGTTTCCTT	60.014	216
c100636_g1_i1	(A)10	GCTCAAACAAAACCACAACAAA	CCACATCGCTCACTGTGTCT	59.897	192
c10064_g1_i1	(T)10	TGAGTTGATTAGACCAGACACAGA	TCAACCCCTCTTTCTCTCTCA	59	216
c10064_g1_i1	(AAG)6	TGAGTTGATTAGACCAGACACAGA	TCAACCCCTCTTTCTCTCTCA	59	216
c100692_g1_i1	(T)11	CCTATGCAGAGTTCCACGGT	CCCTTGCATAAACGCAATTT	59.964	194
c10073_g1_i2	(A)10	TTATTCTCACCCAACCAGGC	TGTTTTTGTTTGCCATTGAG	57.261	274
c100733_g1_i1	(A)10	TCAAGGAGCATAGTGACCCC	TTCATTTGCAAAGTCCTCCC	60.051	109
c100774_g1_i1	(A)11	TGTACCATCTTGCAACCCTG	TCATCGTTGGGTGGTTTACA	59.816	117
c100785_g1_i1	(A)12	CCCCCACTAACAAAAATTAACAA	CAAAAGTGTGACGTGGATGG	60.001	180
c100788_g1_i1	(T)11	ACCTGGCGATTAAAATGTGC	GATGGTGTCTTCCTTGGCTG	60.656	157
c10079_g1_i1	(T)11	GGAGCATTAATTTTTCCTGCAT	AACCCCTCTCATCCGGTATC	60.154	263
c10081_g1_i1	(T)11	CACCCTTCATTTTCTTCCGA	TGCTGATTTTAATGGTGCTGTC	60.138	221
c100810_g1_i1	(T)11	ACGTTGACCCGATTCTGTTT	AATGTTGCAGCTTTGGGATT	59.574	210
c100834_g1_i1	(T)10	ACGGTTTTGGGAAGACATTG	GAGACATGATGTTGGAAACCAG	59.454	203
c100850_g1_i1	(ATGG)5	ACCATGAGAGTGGGAACGTC	CTGTGTTCACATCCACGCTC	60.319	216
c100853_g1_i1	(T)10	TGGTAAGTCATGGGTTCTTGC	CAAAACCCATCATGGAAAGC	60.309	109
c100864_g1_i1	(A)10	GGTGAAGATTGCCACCATTT	TTGCATTACTGCTTAGATGTGATT	58.056	240
c100878_g1_i1	(CT)7	TCTCCAAGGTTAGCGATTCAA	CACGAAAAGCGGAAATCACT	60.249	126
c100889_g1_i1	(T)10	GACATGTCTTTTCGACCAACAA	TTTGTGTTGTGTTTGGCAGA	58.729	112
c100895_g1_i1	(T)10	TGGTGAAGTTGTTGATGGTAAA	AAGGCTGTCAACGAGATTTCA	59.867	109
c100923_g1_i1	(T)10	TGATGCATCTGGCCTTAGGT	CACGATGTGCAATGACTGAA	59.248	100
c100963_g1_i1	(CA)6	GCCTTCCTCGTGGTGTTATT	TGCATGGAATTTACACCGAA	59.93	242
c101_g1_i1	(A)10	GCTGCAAAATTTAACCAAGCA	AGCAACAAGCTTTCTCCCAA	59.993	140
c101014_g1_i1	(CAT)6	TGGGCTGGTTGTTCACTAAA	AGGGAAAAGGGCAAACAAGT	59.976	209
c101017_g1_i1	(TA)6	ATTAGCTTTTTGCCCCGTTT	ACAAAGTCAACCTAACAATTTTCAT	57.407	145
c101018_g1_i1	(A)10	TGCCACTCAATGAGACCTGA	TGGATCCACCTTGGCATACT	60.34	233
c101020_g1_i1	(GAA)6	AAAACCGTTGAAACAGTGCC	TTGTCGGAGGATTCGTTTTC	60.051	212
c101021_g1_i1	(T)10	GATCATGCCAATGGTGTTGA	TGGATGAAGATGCACGAGAG	59.942	277
c101026_g1_i1	(GAA)6	ATAAGGGAATGGGAAATGGC	TCGATAGTTTTGTTTGTTTGGG	59.03	195
c101031_g1_i1	(T)14	GCTTGGCTACATTACTCCCTG	GGGTGTTCCACAGAAGGAAA	59.943	101
c101032_g1_i1	(A)11	GATATGGGCTAAGGGAAGCC	CCAACGTAACAGAGAGGGGA	60.103	248
c101033_g1_i1	(GCG)5	CACCCCCTTCCTCTCTAACC	TTTGTTCAACTGGACCACGA	60.128	217
c101038_g1_i1	(A)14	GATCTGTTGGAAGCATGGGT	CCTTCGGAACATGTCTGTCA	59.676	208
c101039_g1_i1	(ACC)5	CCCAACTGCAACAACAACAC	GAGGTTCGATTTGTGGAGGA	60.05	255
c101047_g1_i1	(TGA)5	GCCAGACCACCTTTATGGAA	AAGAAGAAATCCCGCATCCT	60.039	264
c101055_g1_i1	(CTA)6	AAATCTGCCAAAACAAACGG	AGAAACAGAGGCGTGAAGGA	59.989	219
c101055_g1_i1	(T)14	TCTAGCGTTTCCTGTGGCTT	TACGAGACATGGTGCTCTGG	59.855	259
c101057_g1_i1	(TG)8	GTAGCAAGCATGCAAATGGA	TCGTGCGCTCTATCTCTGAA	59.847	229
c101061_g1_i1	(A)11	ATTCAAGAAACTGCATGGGC	AATCTTTACTGATCCGGCTGT	57.825	145
c101063_g1_i1	(AC)8	TTTGAGCATGCTTATCACGG	CGCGATAATGAAAACAATGG	59.029	268
c101067_g1_i1	(T)10	CCCCACCAAGGTTTTTCTTT	GCGGAACCTACGTGAACATT	60	223
c101072_g1_i1	(A)11	GGGAAAAACACTGAAGCCAA	AAAAGAACCCGCCATTATCC	60.15	243
c101078_g1_i1	(A)10	TTTTGTCAATCCACCATTTCA	CAAACGACTTTCGTCTTCCA	58.897	137
c101085_g1_i1	(TA)7	TTCCTTGTCTTTGACGGCTT	GCTCAGGTCCTAGCAGATTCC	60.363	142
c1011_g2_i1	(A)12	AAAAACCATCGGAGATCTTTCA	TTTGTAATGCTGCTGCTCCA	60.545	100
c101100_g1_i1	(A)14	ATTTGTTTCCTTCTGGGCCT	CAGAAAACCCTCGGAACTCA	60.224	236
c101116_g1_i1	(CGG)5	TTGTGTGCAAAGACAGAGGC	GGCTTAGCAATAAGCGATGC	59.977	161
c101118_g1_i1	(AG)6	AGTGTGGTGAGGATCCAAGG	CAAGCTTGCATTTTTCCTCC	59.823	233
c101125_g1_i1	(T)10	GGGGTCTCGGGTTTAAATGT	CCTATCAACCTTCCTGCCAC	59.55	280
c101138_g1_i1	(A)12	GTCGGAACCATGGACAGAGT	ATGGAACGGAAGAAGGGACT	59.935	204
c101145_g1_i1	(T)10	GAAACGTAGTGGGCCATGTT	TTGTGACGGCATTGAAGAAG	59.84	153
c101151_g1_i1	(AAG)5	ATGGAACCGGGTCTCTCTCT	TTCGAAGGAAAACAGGGTTG	60.081	197
c101160_g1_i1	(TGG)5	AGGAAGGACGGAAGAAGGAA	ACGTCGACCAAATCTTCCAC	59.973	215
c101178_g1_i1	(A)10	TCGTCCAGTTCTTTTAAATGGG	GTTTAGCCAAGCCAATGGAG	59.708	254
c101188_g1_i1	(A)12	GTCTGAATCAACTTTTTAACCACA	TTACTTTCATTTGAGAGCTGCAT	58.225	101
c101195_g1_i1	(T)10	CAAAAATTTAGGGTCGGGAGA	GCCCCATTGTGTCTTTCCTA	59.933	266
c101201_g1_i1	(GAA)5	GGGTTTTGGACCAACTGAGA	AATCGAACAACATGATCGCA	60.08	183
c101206_g1_i1	(A)10	AGCCTACATCTACATGGCCG	ACTTCGCTAATTGCAACGCT	60.046	164
c101206_g1_i1	(T)12	TCCTATATAGAAGTTAAACGCGTGA	TGATGAGGATATTGGGACTGG	59.759	222
c101209_g1_i1	(T)14	CTGCCAAAAATGAGGCATCT	ACCAAGCCGAGTATTTCCAA	59.569	132
c101240_g1_i1	(CA)9	GATATGCGTGTTGCAGCTTT	TTCCAAGTTAGGTTTTGTCTCCA	60.022	190
c101245_g1_i1	(A)11	CCGTGTTCTTTTTGTTTGTTTG	TCGTATCGCCTCTCCACTCT	59.973	239
c101248_g1_i1	(T)10	TGTGTGGCTGATAGGTTAGGG	TGCTAGTTTCATCATTTTACATTGC	59.609	121
c101261_g1_i1	(A)11	AACAACATGATACCTTGTTTCTTCT	AGAAAAAGAGCGGTGGGAAT	60.074	104
c101268_g1_i1	(AAC)5	TGGCAAGTTACAACGCCATA	AACTGGGAAGAACATCCACG	59.966	264
c101269_g1_i1	(T)10	CCCTTGTTTGCTCTCCCATA	CATCGATGAATTTAACATCCGA	59.795	205
c101281_g1_i1	(CTG)5	AACGCGGAAATGAAAAAGAA	AACAGGTTCAGACTCGGGTG	60.151	245
c101281_g1_i1	(AG)6	ATGGTGAGAACCTTTCCGTG	GCATGTGCAATATCAAAGACAAA	60.02	216
c101282_g1_i1	(T)15	AAAAAGGTAGGTCCTTGGGG	AGTGAATGGAAAGGGGGAAG	60.298	277
c101301_g1_i1	(T)10	AAGCCATCCCCACTCTTTTT	GCATATGCACTTTTTGGACTAAAC	59.155	199
c101303_g1_i1	(A)14	TGAGTTGGTCCCTGAGATGA	ACATCACTTCTTCCCGCAAC	60.119	262
c10131_g1_i1	(CAA)6	AACCACCATCACTCCCTCAG	GAAGGTGATTACACTAAACTTGCTT	57.329	125
c101317_g1_i1	(ATT)5	CTCCCCTGCTTCTGATTCTG	CGCTTCAATTCTTAACCCCA	60.067	183
c101336_g1_i1	(TGA)5	ACCGAATGACCTCATGGAAG	TCTTCCCCTCCCCTTCTAAA	60.004	254
c101350_g1_i1	(TC)8	GTGTGCACCTCGGAATTTTT	ACGCGTTAGTTATCTCCCCC	60.34	145
c101389_g1_i1	(T)11	AACCGGCCTCGAACTTTTA	CTCTACGTGTTCAGCTTCTTTCT	57.163	267
c101394_g1_i1	(A)10	AAACTTTTTAGGATTTAAGGTTTAAGG	TGCCTGCCAACATGTAAAAA	60.111	242
c101415_g1_i1	(T)15	TTTCCCAACTTTGTTGACGC	CATTGTTGGACTTTCCCAGG	60.345	228
c101419_g1_i1	(A)11	TGACCAAATCCACCTTGTCTT	TGTGGAGATGTTCCGAGTGA	60.246	243
c101433_g1_i1	(T)12	GGAAGGTGTCTAGCTGAAGCA	TTGGGGTGTATGGGTGAAGT	60.088	206
c101447_g1_i1	(T)14	GGCCCGTATTTCCTTGATTT	TTAGCCAACGCAGGAAAGTT	59.883	266
c101455_g1_i1	(T)10	TCCGTGATACGCGATTGATA	CGCTAAAACACACGATTTTCA	58.876	252
c101462_g1_i1	(TAT)5	TGCTGCTACCGAGGTCTTTT	TGAATAAGAGATCCTTTTGGTTCC	59.854	139
c101476_g1_i1	(T)10	GCTTATGGAGAAGTGTGCCC	CCTTCTTTTGCTCAAATCTTACC	58.516	268
c101485_g1_i1	(ACC)5	AGCAGTGCCACCAATAATCC	TCACGACAATGTGTCGACTG	59.265	131
c101506_g1_i1	(T)15	GATGGCTGATGAATTTCTGGA	CACCTTGTTCACCACCACAA	60.454	235
c101522_g1_i1	(T)13	CTTAACCGCCAAGTTTCCAC	AATCCCACATTGTCTGCCTC	59.934	145
c101536_g1_i1	(T)10	GTCATGGGTTTTGTATGGGC	AGCGAGTTGGATTGGATTGA	60.603	278
c101540_g1_i1	(T)10	CGTCTGCAACAGCAAAAAGA	ACACTGCAGTCCCACTGATG	59.738	237
c101549_g1_i1	(T)10	CACAGGAACTCACCTTAGTGGA	CGGTGATTATGCGTACTCCAA	60.891	271
c101553_g1_i1	(T)10	TGCCCCCTTCTCTACTTGAA	TCTTTCCCCATTTTTCCTCC	60.237	132
c101558_g1_i1	(AT)9	CCTAGAGTGTAATTTCAGGCAGC	TTTTCCCATGCTTAAGGAGC	59.297	143
c101576_g1_i1	(CCA)5	ATGTGCTGCTCCTAGCCATT	TGAAGTAGAAGGGGTGGTGG	59.959	202
c101583_g1_i1	(T)10	AAAAACGGGGAGACAAGGAT	TGCCATGACTAATGCAGGAA	60.22	230
c101583_g1_i1	(T)10	AGATTGGTGGTCGTGTTTGG	AAGCCCAAAGGACTCTGGAT	60.074	170
c101593_g1_i1	(TTC)5	CTCTCTCTTCCCCAAACCCT	TTCATCTCTATGGGTATGTTTGGA	59.737	273
c101611_g1_i1	(A)10	CAAATCAACCTTGCCCATTT	AAGCAACTGCTTCCAGAGTAGG	60.075	168
c101630_g1_i1	(A)10	TGAAGCACCGAGACTGTGAG	TCGAATCAAATATGTTGCCTCTT	59.983	239
c101647_g1_i1	(T)12	GGATCGGAACAGAAATCATAGC	TTTCGATGACATGGCTGGTA	60.073	196
c101658_g1_i1	(TTA)6	AATGTTATGGACAAAACTCTATTTACG	TGGTAAAAGTTAACCTTGTGGTTTT	59.347	192
c101669_g1_i1	(T)10	CCCAAAGATTTGCACAACAA	GCTACCTTTCATCAGTCCGC	59.843	241
c101676_g1_i1	(T)11	GTTGTGGCTGTTCTTGGGTT	CAATGGCTTTTCCATCTGCT	60.214	248
c101677_g1_i1	(TG)9	GATCGGTTGTAATCGTTGGC	CTTTGCAACGTTCCTCAACA	59.881	141
c101679_g1_i1	(T)10	CATTTGCATCGGGCTTTAAT	CCTTGGATCTTCGCAACATT	60.074	118
c101712_g1_i1	(TA)6	AAGGAGAAGGTGGGACAAAAA	TTTTCTTTCTTCCATTCGCTG	59.46	247
c101713_g1_i1	(CA)9	GCTCAATCAAGCAATCCAGTC	TGTCATGAAAAGTTTCTGTGGTT	58.663	247
c101723_g1_i1	(T)10	TGAAAATGATGCAGTGGTCC	CAATTTCTCCGGAAAACCTAA	58.237	153
c101749_g1_i1	(T)10	TCTGCTGGGAGAAGAAAAACA	TTCTCTTGGACACCAATTCCA	60.48	100
c101760_g1_i1	(T)13	CTTCGATGGCAAGGTTGATT	AGAATTGCAAGATAGATTAAAGAAAAA	57.562	178
c101784_g1_i1	(T)13	TGTACAATTTCCATTGGCCC	TGACCAATTGGCTGAAGAGA	59.369	174
c1018_g1_i1	(T)12	TGGAGTGGAGACGTTGTGAG	CTGAATCACCAAGGGAAAGC	59.67	265
c101867_g1_i1	(GT)7	TATGAGAGAGCGGATTTGGG	CCATGGATGCACTCAACAAT	59.374	174
c101870_g1_i1	(T)10	TTTAATAACCGCCTCCCTTG	CTCGCTTCCTGCACACAATA	60.011	235
c101902_g1_i1	(A)10	TGCTTGTGTACATGAAAAAGGAA	TCTCCAATTTCCCAATTCCA	60.244	256
c10193_g1_i1	(A)11	ACTGCCACATACCCTTTTGG	TGATTTGCACGAGAGTCACC	59.837	182
c101938_g1_i1	(T)10(A)10	GGAAGGACTCTACTCTAAGTCCAGG	ACGTGAATCAGCGTGCAATA	60.288	233
c101942_g1_i1	(T)10	ATTGGTACCTGAGCGATTGG	CACTGGATCAACATGGCAAC	59.967	257
c101942_g1_i1	(T)11	TGTTATTCCGTGGCAGACTTC	CCAATCGCTCAGGTACCAAT	59.955	246
c101960_g1_i1	(A)15	CACACTGTACCGCCCCTAAT	TGTGATGCTTTTCGGATGAG	59.799	173
c101967_g1_i1	(A)10	TGCAAATACTTTAAATTGCACACA	CCAATTGCAGAAATAACGCA	59.702	143
c101968_g1_i1	(T)12	TGCTCAGGCTCAAGAGGTATG	TTTCCTCAAAGCAGCATGAA	59.542	232
c102_g1_i1	(A)11	CATTGGCAGAAGCTTTTAGGA	CTGCTTTAGGCACGCTTTCT	59.791	149
c102_g1_i1	(A)13	CGGCTGGGATCTTGATTAGA	AGCGATGCGATGTACCTTCT	59.866	254
c10203_g1_i1	(T)14	TCGCAGGATCATAACTGGTG	CACCACAGCATCCAATGACT	59.551	250
c10205_g1_i1	(AGG)5	CTGGGTTGCCATCAATCTTT	GTTACTTCTTCCCATGCCCA	59.933	218
c102058_g1_i1	(A)11	GAGACCATGTGGTTCTCCTGA	CAGGATCTGTGGTGTGTGCT	59.738	186
c102078_g1_i1	(A)10	CAAAAAGTGCTCTTAGTTTTGCC	TCCATGTACAATTTTGGTGGTG	60.514	100
c10213_g2_i1	(T)10	GCGACACAATGCTCATCTCA	CCAACAAGAAACTCACATTCCA	60.008	277
c10248_g1_i1	(T)10	AATAAATGATGGCTGCTGGC	CCCACTTCACAAACCCTGTT	59.861	174
c10257_g2_i1	(A)11	ATGAAAAAGGCTGCATGGAC	GAAAAACTATTGAAGGTTGCCA	58.299	239
c10265_g2_i1	(T)10	GCTTCTTCGTGGTGTTCTGG	CCCACTCTTCTAACCGCAAA	60.241	243
c103_g1_i1	(T)10	TGCTCCACTTCTTCATCAGG	CAAATTACGATCCTGCTTGGA	60.081	214
c10309_g1_i1	(A)10	GGGGCAGTAACAAGCAACAG	AAGCTGCCAAAGACAGGAAA	59.993	274
c10320_g1_i1	(A)10	CACCAGTGGCAGGGAAGTAT	TCCATGGATGCAATGTGTTT	59.781	209
c10325_g1_i2	(AG)6	ATCAGAAGGCCAATTTTCCC	CACTCTCTTCACTCTCTTCACTCTAC	57.27	111
c10331_g1_i1	(TCG)5	AGAAGGGGGAGCTGAGTAGC	ACCATGTCGTTTCCCTTCAG	59.966	240
c10332_g1_i1	(A)11	CCTCGTGCCTGATTTTTCTC	GTAGTGCACCCTGGCGTTAT	60.022	127
c1034_g1_i1	(T)12	GTCTTTGCGTTCAACAACGA	CTATGATCAGCCGCAAAACA	59.833	229
c1034_g1_i2	(T)12	GTCTTTGCGTTCAACAACGA	CTATGATCAGCCGCAAAACA	59.833	229
c10360_g1_i1	(A)13	CCATACCAAACCCATCATGC	TGCCTGGAGTCAACTGGAAT	60.656	176
c10367_g1_i1	(GAA)5	AAGGCAAATGATTTTGCTGC	TCTTTTTCCCGCATAGATCG	60.167	120
c10379_g1_i1	(T)12	TGTGTTTGGTCCAACTCCAA	GGACTGGCTAATGAGTTCCG	59.694	202
c1038_g1_i1	(GAAT)5	CAGAGGTTTTGCGGAAGAAG	GTGTTTGGCAGCAAGAGTCA	60.032	272
c1041_g1_i1	(T)11	TTTCAGGTTTGCAATTGTGG	CCGCTTTTCATATCCCAATC	59.369	239
c10459_g1_i2	(A)10	ATTGATTTGCATGTGCCTCA	CCAAAAGTGTATCATAAAAGGCA	58.259	128
c10466_g1_i1	(T)10	TTTGCATAGGTTGTGGCTCA	GACTGGCGTTCCAAATTCAT	59.939	271
c1052_g1_i2	(A)12	CTCCCTTACCACTCCCACAA	GAGTGGTGTTCTTTGGATGGA	59.958	267
c1059_g1_i1	(T)13	GTTGTTGGTTTGGGCTTGAC	ACCCACACCCTCTTCTTCCT	59.968	171
c10613_g1_i1	(T)10	GCACAAAAATCAAACTGTAGCG	CCCATTCCATATGCCATTCT	59.605	103
c10633_g1_i1	(T)11	CACCCACACAACATATCCCA	GCCATCAGATTTGCCAAGTT	60.081	202
c10636_g1_i1	(T)10	AAACGAGCAAGCCGAGTAAA	TGCATGGTGAGTAAGCACAC	58.276	260
c10641_g1_i1	(A)12	CTTGCCAAAGTCTTAACACTAGC	CGTGCATTTGTATAATGGGG	58.769	112
c10643_g1_i1	(A)14	ATTGTGCTCCTCCAACTGCT	ATCAACCTGCCTCCTCTTCA	59.803	190
c10650_g1_i1	(T)11	CTCCCAAGGTTGTTCACGTT	AAAGCCAAAAGAAGCCCAAT	60.075	268
c10660_g1_i1	(TC)7	CTCTGCCAGAATGGTGTGAA	ATGTTAACGGTGGAAACCGA	60.227	174
c10665_g1_i1	(A)10	CACGATGTCATTTGACCCAG	CCTGTGACTGGATCCTTCGT	60.112	128
c10666_g1_i1	(AT)7	AAACTTTGAAGGCAGCGAAA	TCTTCTTGCAAACCCTGCTT	59.993	222
c10667_g1_i1	(A)10	TGGAATTTAATAGACTAATTTGCATC	CCAGCTCCCCATGTAGAAAA	60.066	216
c10673_g1_i2	(A)11	CGCAACATTGCTTAACAGGA	CATCGAACCACTGTCTCCCT	60.112	102
c10679_g1_i1	(AT)9	TCTTTGCCAAGATGGGAATC	CTCCATTTCCCTCCAATGAA	59.864	247
c10695_g1_i1	(T)10	CAAAACAAGTGTGTCAAAACCAA	AGCAGAGTGCGGTAAACAGG	60.453	105
c10714_g1_i2	(TCT)5	CTTGTTCCAACCAAAGCCAT	GGGAGGGAGAAGAGATCCTG	60.149	213
c10720_g2_i1	(T)11	CCCCCTGCCTCATAACCTAT	CAACCGAATCAGCCATCCTA	60.992	279
c10722_g1_i2	(A)10	TCCCTTTTTCCTTGCCTACA	CGGCGACCTGATTAGAAAAA	60.202	269
c10730_g2_i1	(A)10	GGCTTCCCTTGCTTTCTTTA	TGTGCTAGCCACCATCAAAG	59.864	217
c10738_g1_i1	(CT)6	TGTAGCCTTTGAACACGCAG	ATGAATTCGAAGGTGGTTGG	59.79	146
c10740_g1_i1	(A)11	ATTGAAAGAGCAACGGCAAA	TACACGGGAGTTGTGGTGAA	60.001	276
c10747_g1_i1	(CATGA)5	TAGATCCGAACATGGTCCCT	CCTGAACATCAAAAACCCAGA	59.956	206
c10747_g2_i1	(T)10	AGGAGCTTGCAGAGGTTGAA	TCCTCCATTAACAATCATCCAA	59.273	147
c10753_g1_i1	(CAT)5	CTTTCGCCTGTCATCCTCAT	TCTGGATCGCAAGTTCCTCT	59.95	177
c10755_g2_i1	(A)11	CTGGCGTTTGATTTTATGTCA	CCATGCCAATTTCACAACAC	59.823	251
c10765_g1_i1	(T)10	CCACGTGCTCTCTGTTCTCA	ATACAGGCAAATCCCATTGC	59.791	159
c10765_g1_i1	(ACC)5	CCCTACCCACAAGAAGACGA	GCATCCACATGAGTTGTTGG	59.967	271
c10767_g1_i2	(T)11	TAAATACCCACCCACCCAGA	CCCGTTCTACCTGTGGTGTT	59.884	200
c10768_g1_i1	(A)10	CGCTCTCTGCTGCTAGCTTT	TCATTGTCTCGTACCCGTGA	60.112	217
c10768_g1_i1	(T)11	CGCTTGAAGGAATTGAAAGG	GAACGATTGGAGAAGTGGGA	60.05	275
c10778_g1_i1	(T)14	TCTTCTCTCGCAAAGACACG	GAAAATAATCCATTTACACCAGCA	59.318	104
c10782_g1_i1	(A)10	TGTGGATGATAAGCAAGCGA	ATCATGCAAGGCTTTGAACC	60.081	143
c10786_g1_i2	(A)13	GCTGGACTCGATTCCTATTCTTT	TGATTCATGGGCTAGACTCG	58.824	222
c10786_g1_i2	(CTG)6	GGGGTGAATCAGAACAAGGA	CAAATTTCACCGGAAGCAGT	60.11	216
c10788_g1_i1	(T)11	ATGCAATCTTTTGGCTGTCC	TCCTTTCAAATTTCGCCTTG	60.181	271
c10805_g1_i1	(A)10	TCCCATTTTTGTAGTGTGTGC	TCACCCCAACAGAGACATCA	60.088	187
c10805_g1_i1	(T)11	TTGGCCAATTCCTAAACTTCA	CCAAAGGTGGCCTAAAACAA	59.968	251
c10815_g1_i1	(AAG)6	GTCATTGCAAATCATGGCAC	GCAAACCGAGGTCATCGTAT	59.962	238
c10815_g1_i1	(ACA)5	GTGTACGGACACCCCAGAGT	GAGCAGAACAAGACCCTTCG	59.989	257
c10829_g1_i1	(A)10	TTCCTCGTCTTAATGCACCA	CAACACAATCAAATAGCCGAA	58.688	271
c10834_g1_i1	(A)10	GGGTGTTTGAGCCACTTGTT	CCTCCCTTCAGAACTTGCAG	59.982	273
c10834_g1_i1	(GA)8	GGTCCATGTCGATGACCTCT	ATTACCCGCTCTTCATCCCT	59.925	237
c10858_g1_i1	(TA)7	CCACCATATCTCATCCCCAC	CGGATAAAGACTGAACCCGA	60.066	271
c1086_g1_i1	(CAT)5	ACCAATGTTCTCAGCCCTCA	TCACTGAAGATTGCCCTCCT	59.803	245
c10881_g2_i1	(T)10	TCCGTCCTTAGTGAGCTTGC	TGAAACTTATTGAACTTTAGCTTGC	58.354	199
c10903_g1_i1	(A)13	CCCCAATGCTTATGCTCCTA	CAGGAACAAGGGTCCCATAA	59.784	279
c10913_g1_i1	(T)10	AAACCCTGTTTCCCTCGACT	CATTCTTGTCGGATCCACCT	59.927	235
c10921_g1_i1	(A)10	CCGAAAAAGAAAGGGAAGGA	CAGAGCGTTGGTGAGATTGA	59.984	171
c10928_g2_i1	(AAC)6	ATGTGCCCAGAAACCAAAAG	TGAGTGCAGGTCTAGCCGTA	59.615	195
c10940_g1_i1	(T)13	TTTGGGAACCTCTTTCACTTG	TCGGCTTACACGGACTGAAT	60.657	275
c10949_g2_i1	(A)11	TCCATCACAAACCTCTCAGG	GAAAACCTCCTCCCACCAAT	60.169	210
c1095_g1_i1	(A)10	GCAAGCATAAGAGCAACAAGC	CGGACCCTAAGCTCTGATGA	60.353	233
c1095_g1_i1	(AC)6	GGCTGTGGCAGAAAGAAAGT	ACCCAAGCAATGCATCCTAA	60.469	205
c10956_g1_i1	(AAT)5	AGGTGCTTGCACTAAAGGGA	AAGCTTGTTGACTTGCGTGTT	59.972	184
c10960_g1_i1	(A)11	GACCGTGGAGAGGTTAGTGG	CTCACTGCCTGCACCAAATA	59.864	200
c10966_g1_i1	(AAG)5	CCTGAAGAGTCAAGAACGCC	GTCTGAATTCTCGCCTTCCA	60.34	270
c10967_g1_i1	(T)14	TGGTGAACATCTTCTCATCTCAA	ATTAGGTCACCACCATGCCT	59.288	268
c1098_g1_i1	(T)10	GGATCTCTCTGGTTCGTTGC	CGAAACCATCAGTTTTGCAT	58.625	207
c10987_g2_i1	(AT)6	AATTTGGCTCAATGCTTGCT	TGGGATCTGAGGTGAAGGAC	60.048	211
c11003_g1_i2	(A)12	AAATATGGGACCGAACCACA	ACCATTGCAGAGTCTCAGGT	57.279	167
c11013_g1_i1	(AT)6	CTGCTACACTTCCCTTTGGG	TCTATGGCAAAGTTTCCTCCTT	59.264	216
c11018_g2_i1	(A)10	TGGATGTGTGGTCATACAAGAA	TCCAATCCATAGTGGCTTCC	59.894	166
c11019_g2_i1	(T)11	GAGACAAACATTCATAATATGTGGAAC	AGGGTTCAAAGGGGTGAAAG	60.332	195
c11042_g1_i1	(ATT)6	GACGTTTCAAATGGTTGCCT	CAAACGAAACGGAATAAAGTGA	59.162	258
c11042_g1_i1	(ATC)5	GATTTGGAGGGTGGTTGAAA	GGCTTTGAAGTGCTGCTACC	60.022	180
c11076_g1_i1	(T)10	TCTGCAATGCTCTGTACCCA	GACACCTCAATGAAACACTTGC	59.644	187
c111_g1_i1	(A)10	TGAAGCAAACAAGGCAACAT	AGTGTTTCTGCTTCGTGGCT	60.058	228
c11100_g1_i1	(A)15	AAGGGTACCGAGTCCTAACACA	TAAGTTTGCCTTGTGCGATG	59.872	269
c11100_g1_i1	(A)11	GCCAAAAACAAAGAGAAGGC	GGTACTGAAAGCAAGCCTGG	59.875	131
c11102_g1_i1	(GT)6	GCAGCTGTGAAATTGGCTCT	TTATCTGGCGACTGGGAAAG	60.206	243
c11107_g1_i2	(T)10	GTCGTCCGCATCTCTGGTAT	TGAACACAGCCTTGATGAGC	59.992	280
c1112_g1_i2	(T)10	AACCAGACGATGAACTCAAGG	TCCACCAATGATGCTGAAAA	60.049	165
c11123_g1_i1	(T)11	CTCGCATTCACCTTCATTTG	ACGGTCGGTGAGGATAGATG	59.95	102
c11150_g1_i1	(T)11	TTGTTTGCACGGATAATGGA	TGGAATTACATTGCCCACAA	59.786	224
c11173_g1_i2	(T)13	AGTTGCTGGGGAAGATGTTG	ATCCGGGGCTCTCTAGGATA	60.017	117
c11179_g1_i1	(T)10	TAGTCCTAGGGATTGGCACG	TTTGATATGCTCGATGGCTG	59.792	155
c11191_g1_i2	(A)10	TATTGGCATCACCAACTCCA	CTGTGCAACTGTTCTATTCTTGG	58.961	273
c11199_g1_i1	(T)11	CCAAACAAAAAGCAAGGTTTG	CCACTGGGTCATGAGTCCTT	59.962	263
c112_g1_i1	(T)10	AGGCATAATCGAAGACGCTG	GCCAAACATGCAGGTCTCTT	60.263	226
c11200_g1_i1	(A)12	TAAAGCCTGGGTTCCAACAA	TGCACTTCCATGGATTCTGA	60.201	202
c11276_g1_i2	(AGA)5	GGGACCAAAGTAAAGGCACA	AACGACCAAGAAACGACACC	60.012	205
c11299_g2_i1	(A)10	TTTGTTGGATTTATGTTTGTCTTGA	TTGCAACTAAAATGCCCAAG	58.816	129
c11356_g2_i1	(GGA)5	GCTTTGCCTTCTTTCAATGC	TCCCAAAGAGCACTACCCAC	60.111	223
c1136_g1_i1	(A)12	AAACCCATTTCCCTTTCACC	TGATGCAGGGAGTGAACTTG	59.831	279
c1136_g1_i1	(T)10	CAAAACCCATTTCCCTTTCA	GATGCAGGGAGTGAACTTGA	58.802	280
c11365_g2_i1	(T)10	GGTGCATGAACTTCGTTTCA	TTGCAGTACAGCTCGTGCAT	60.628	200
c11389_g1_i1	(GA)8	GGCCTTCACCATCATTGTCT	CCCTTCATGCATTCAATCCT	59.894	253
c11395_g1_i1	(A)11	ATTTCAATTTGGGTTTGCCA	ACCTACTGGCCCAACATGAA	60.375	204
c114_g1_i1	(T)11	CTCTCGAATTGCCTTGTTCA	AGAGAAAGGTGACGGCAGAA	59.989	236
c11421_g1_i1	(T)13	TTTGTTTTGTGGAATGGCAA	AAGCAAAACCACCTGAGCAT	59.74	142
c11454_g1_i1	(TGC)5	ATGGTGACAATGGCTGTGAA	TCCAAGCCTCTGTGGAAAAC	60.232	122
c1146_g1_i1	(A)11	CCATTCCAACCCACCTCTAA	GTCCGCAAAGAGTGGGTAAA	60.11	185
c1146_g1_i1	(T)11	GAGTGAGACGGAGGGAATGA	TGGCACATCTATCATCCGAA	60.033	215
c11467_g1_i1	(A)10	AGGAAGGTCATTCCCAGAGA	ACAATCTCGGCTGCATTTCT	59.843	252
c11480_g2_i1	(T)10	ACTTCTTTTCCCTCAGCCGT	AACACTCCCCTTGCATGTTC	59.973	183
c11489_g2_i1	(GGA)5	GCCTACGTTCGTCGTCTAGC	GTGCCACTCATCCAGGGC	62.749	142
c11501_g1_i1	(T)12	GGTTACATTGCTCCCGGTAA	ATGGAAAGCCTTCACAATGG	59.933	267
c11525_g1_i1	(A)11	TGGCACAAAGATTCTCATTCA	CTCAAAAATCTCACAACAGCAA	58.081	193
c11546_g1_i1	(T)14	TGTTTGGCAAGCAAGGAAAT	CAATTTCCAAGAAGCGGAAG	59.817	184
c11563_g1_i1	(T)10	TGGGATGCATGCTAGACTGA	TTCATAGACACATGACCAAGTATTCA	59.834	142
c11644_g2_i1	(T)11	TGTGACTACGGGTCGAATCA	CTACAAGAAGCCGGGTAGGC	61.125	236
c11668_g1_i1	(AC)7	GCAGGTCACAAAGCAGTTGA	TCTGGACCACATAAAACATGC	58.49	211
c11680_g1_i2	(T)11	CCCGAGGCTTTCTCTCTTTT	TTCGAAACAATCAAACGCAG	59.849	244
c11689_g1_i2	(TC)7	GCAGCGGAAAGAGAGACAAC	CAGAGAGCGAAAAAGCAGGT	59.757	248
c11698_g1_i1	(A)11	GCATACTCCTCCCATCCTTG	TGCAATTCATTAAAGCCTCCA	60.574	192
c1170_g1_i1	(CA)6	AGAGATACGAAACCCGAGGC	AACCACACCAAGAGATTGGC	59.973	234
c11703_g1_i1	(A)10	TGGTTCTTCCTCTTCCTCCA	GGCAAAACCACACAGACAGA	59.726	276
c11710_g1_i1	(T)10	GGAGGTCGGTGGCTTTATCT	GATGATCAATAATGGAACCTGC	58.394	278
c11712_g1_i1	(AT)6	TGAAACTTTTGAAGGGTCGG	CCTCATCATGGTGCTATCCC	60.303	211
c11758_g1_i1	(T)11	TGGTATCGTTTTCGATTTTCG	AACAAACAACGCATAAGCCC	60.003	138
c11768_g1_i1	(GT)6	GCAGAGAATGCTGCACTGAG	TCTTTGCCCACGGTAAAAAG	60.103	208
c11773_g1_i1	(GAG)5	GCTACCGCACTTTCCAGAAG	GGGCTCTTTCCACATAACCA	59.933	124
c11773_g2_i1	(AGG)5	TACACCATGGGAGAAGAGGG	GCGTTTTGTTTTGTCCGTTT	60.018	241
c11778_g1_i2	(T)12	AAAATATGGTGACCTGTGGGA	TGCGTGTTGTTACCTTGGAA	60.149	275
c1178_g2_i1	(A)10	CCGTAAGGAGAGGAGTGGAA	GGATAGTGATGGCGCTACAAA	60.11	255
c11796_g1_i1	(A)11	GAGCGGCTAAGCGATAGAGA	GGATTTGCCAATCAGGTTGT	59.797	266
c11803_g1_i1	(A)12	TTTTGGACAGGTTTGGAAGC	CGGAAGCATTGTCCTTCAGT	60.255	250
c11805_g1_i2	(A)10	GTGGTATGTGTGCTTCGGTG	ACGAAAAATCCATCCCCATC	60.891	280
c11806_g1_i1	(T)12	TCCATTCTCTGCATAAGCCA	TTCCCTTTCCCTTGTCCTTT	59.912	126
c11806_g2_i1	(GT)7	AGTGGTTAAATAGCGCGTGG	CTCCATCGTTGACTGCTTCA	59.984	161
c11806_g2_i1	(AGC)5	TGAAGCAGTCAACGATGGAG	CTGCTTGAAGGAGGAGCTGT	59.745	272
c1182_g1_i1	(CA)8	ATTTTTACAAGCCGCACCTG	CCACTTGGGATGAAAACCTG	60.345	280
c11822_g1_i1	(T)11	GTACTCAGCTGCTGCAACCA	TGCATAAGAAAGCATCAATTCG	60.226	188
c11825_g1_i1	(CTT)5	TTGTTGAAGAATCGCCATGA	GGATTTTGGGGTTGAGGTTT	60.032	207
c11826_g1_i1	(A)12	TGACCAGGAATTAAGGGCAG	TATTTGCTTCGGATGCTGTG	59.833	146
c11830_g1_i1	(A)10	AATCGAGTTGACAAGCCACC	TTATTTTCTTGTGCCCCTGG	59.931	262
c11831_g2_i1	(T)10	TTCCCCACATCACTTTTTCC	TCAATCTTCAGACTGATCCACAA	59.726	115
c11835_g1_i1	(T)10	AGCACATTCTTGCAGGGTTC	CTGACCAAAATGCAATGCC	60.065	122
c11841_g1_i1	(AC)9	AAATTTTGGAGCCATTGTGC	TGCACAATATGTTCGTTGGA	58.547	199
c11858_g1_i1	(A)10	CTTCACGAACATTTGCCCTT	GGGGATGATGATGATGGAAC	59.954	269
c11867_g1_i1	(T)14	CCGGTTCTCTGCTATGCTCT	CAAAATCAGCCCTACCAGGA	60.066	209
c11870_g1_i1	(T)12	TTGGTGTTTGGTTTAACTCGG	TGTTTGATTCCTCTGCATGG	59.648	272
c11882_g1_i1	(CT)7	CTCATTCCCCCTTTCTCTCC	AACTATGAAACGGTGCGTCC	60	229
c11891_g1_i1	(GA)6	GTGGCTCCACAAGGTTGTCT	CAGAAGAAGTCAACGTGGCA	60.025	176
c11898_g2_i1	(GAA)5	GAAGAAGAGGACGAAGAAGACG	CTCAGAAAGGCCAGTATCGC	59.978	272
c11909_g1_i1	(GCC)5	CAGGTTAGAGGAGCAGTCCG	GGCAATCTTGTACAACCCGT	59.859	220
c11910_g1_i1	(AC)6	TAGTTTCTCACTTGCTGCCG	TCATCTGCTTCACTGCATGTC	60.008	249
c11915_g1_i1	(TTC)5	AGCTCTTTAGAAGGTGGGGG	GTATCAAGGCTCAGGGCAAG	59.836	227
c11917_g1_i1	(T)10	AGGGAAGACACAACACAGGG	CTTGGATTCTTCCCTTTGGC	60.929	220
c11920_g1_i1	(AAC)5	ATTCCATGGCATCAGTCCTC	GGAGTTCCAAGGATAAGCCC	59.903	251
c11943_g2_i1	(A)11	GAGGACATGCTAGCTACCGC	CCAGCACTACGCAAATCTCA	60.011	244
c11943_g2_i1	(T)10	GAGGACATGCTAGCTACCGC	CCAGCACTACGCAAATCTCA	60.011	244
c11947_g1_i1	(A)10	TTGTTTTGAGGTTTGATTGTGG	CAACTGCAACTCCAACAGGA	59.873	162
c11966_g1_i1	(T)10	TGTGAATTTGTTGGCCATGT	CCCCCAGATCAAGAAAGTCC	60.822	165
c1201_g1_i1	(T)10	GCAGACGCCCTTTTAAATCA	GCACCTGCTCACACAAACTC	59.472	220
c12010_g1_i1	(T)10	ACAGATCACCCACACATCCA	AGCACCATGGCTAAACCTGT	59.621	217
c1204_g1_i1	(A)10	GCATGTGCCACAGAGCAATA	TGCCAGTTACAATTGTCCGA	60.111	140
c12044_g2_i1	(A)11	CACTGCAATGAGGCATAGGA	GAAAGTCCAGTGGCAATGTG	59.139	246
c12052_g1_i1	(T)14	TTTTGAATTTTGCAGCCACA	GCATGGACAATCCTCACCTT	59.934	152
c12067_g2_i1	(A)11t(TA)8	AACACAAATCTAGTTTCCACCCA	GTCTGTTGAACCGGGAGGTA	59.966	206
c12068_g2_i1	(A)10	GCTTAATCTGTTGGGGCAGA	TGATTGCTCAGTAATGCAAAAA	58.495	125
c12092_g1_i1	(A)10	CTTGGGTTTTCCGACCAATA	TTGGAAGAGGAGTAGCCATCA	59.822	164
c121_g2_i1	(A)10	TCCATCAAAAATTAGTCCACAGT	TTTCATTTGTTTCATCCAGTCTC	58.226	108
c12108_g1_i1	(A)10	TACCCCTTAACCGATGGCAC	GCAACCTTGAGAAACTTGCAT	59.373	229
c12110_g2_i1	(T)12	TCAGAAACACTCTCAACAACAAAA	TATTCCGCACATGGATATGG	59.212	273
c12116_g1_i1	(T)10	GTTAATGGTAAATGAAGAAGTTGAAA	CATCACGAGAATCATATCACATCA	59.851	260
c12116_g1_i1	(A)11	TCATTCTTTCTCATCACCATTCA	TCTTCAAATGTGCTCAAAGCC	60.38	205
c12125_g1_i1	(AAG)5	GTGAGTTAACGCGGTTCCAT	AAATCACGAAAACCCTGTGC	59.978	198
c12125_g1_i1	(T)11	TGCAGCACTTTAAGATTAGGTCA	AGATAACGTAATGCAGGGTCAA	58.653	199
c12125_g1_i1	(T)10	TTGACCCTGCATTACGTTATCT	TCCATTGTTAATCAAACGCA	57.635	225
c12127_g1_i1	(A)11	GCCCAAATTAAAAGGGAGGT	AAAAGGTGAATTGCTCCCAC	59.031	247
c12129_g1_i2	(T)16	CACTGTTTTCTTTGGCTTCCA	TGCACCTCCAAAAAGTTGAG	58.897	204
c12153_g1_i1	(T)11	AAGAGACACCAATTTCTGGATGA	TGACAAAGAGTTCGTGTCCA	57.779	263
c12158_g1_i2	(T)10	TCCTCATACGGTAAACCATTCA	TCTTCAGGTCTCCCGTCAAC	60.238	255
c12170_g1_i1	(A)11	TGCCATGGAAAATCATAGGAG	TAAGTGGGTTTGGTTAGGCG	59.99	162
c12173_g1_i1	(A)10	GCACCCAAAACATATGCTGA	TGTGTTTTTGAACCTTTCATGC	60.018	167
c12174_g1_i1	(T)10	TTTGATATTTCATTACTGCTAAAATTG	ATCGGTTTGCTTTGGTTTTG	59.975	188
c12192_g1_i1	(GTT)6	CATTATGTGACGGACCCCTT	AATGGAAAGGGAAAACCCAT	59.51	230
c122_g1_i1	(A)10	AGATTTCCACGACCACATCA	TGCTTTTGAATTTCCTAGCTTCA	60.361	145
c1220_g1_i1	(GTT)5	CCAGAAGCCATGCAACACTA	CATATCGGCAACAGCTGAGA	59.972	108
c12200_g1_i1	(A)10	TTTAAACCCTTAACAAAGGAATTTTT	AGGTCTTTGTTCATGGCACC	59.973	242
c12206_g1_i1	(T)13	CTTTTATAACGCGAGCTGGG	TTTCCATCCGGACAACCTAC	59.79	171
c12217_g1_i1	(GAA)5	TGGGTTTTGGGTGAGGTTAG	GCATAACCAAGTAATTTTGCCTTT	59.827	146
c12237_g1_i1	(T)10	CAATAATCACCCCCACCAAA	CGTTCGAATTAAATATGCATGAAA	60.212	269
c12247_g1_i1	(A)10	TGAGCAATGGTAATAAATGGG	CTAGGGCAAATGCCATGTTT	59.96	119
c12252_g1_i1	(T)11	TCAAAACCTCTGAAAACCTGC	AGGGGAAGCATCTGGTAAAT	57.611	197
c12260_g1_i1	(TA)6	GGAGTTTCGAAAACAACCGA	ACTACCCGCGTTAGGTGATG	60.015	114
c12274_g1_i1	(T)11	CTCGTAGTTGGATTTCGGGA	TGCCCCATTAATCCAATTTT	59.124	183
c12299_g1_i1	(A)11	ATGCGCAGCAACAATGTTAT	ATGCGTAGGTGGAGTTTTGG	59.993	164
c1231_g1_i1	(T)10	CTTGTGCATTAGGTTGCCCT	ACGGTTTCGGTATGACAACA	58.9	171
c12337_g1_i1	(AC)6	CCTTTCCATATTCCCACACG	TCGTCTTTCTGCTGTTTGCTT	60.183	228
c12349_g1_i1	(AT)7	CCGCTTAGCCTCCTCTAGAAA	AGTTTTTGCCTTTTAGGCCC	59.609	256
c12350_g1_i1	(CCA)5	CCCACACACAACAAAGCAAC	GGAATTACCTTCCGGGACAT	60.017	205
c12366_g1_i1	(A)14	CGTGATTTACAGAAGCCACA	AAATACCCATGACAATTACTAAAAGTT	57.079	191
c12371_g1_i1	(A)10	CAAGCCCCTTTCTAATGCAG	TGAGTTGCCATTGTTTTTGG	59.561	193
c1241_g1_i1	(A)11	GACACAATGGTTCCAGCAGA	GCAGCGGAACCGGTATACTA	60.117	197
c1243_g1_i1	(A)10g(A)10	ATCTCTGCCACAGTCATCCC	GACTCTCGCTTCATTGCCTC	60.104	124
c12439_g1_i2	(ATTT)5	GGGTTTAGGAGTTTGGACTCG	AATGCATTGCAGAGTGATGG	59.679	275
c12447_g1_i1	(A)10	TGGGAACATGTTTAGGAGATTTT	CATCCAAATCCCAGCCTAGA	60.029	266
c12489_g1_i1	(T)12	TTTTTCACTCTCTCACGCCA	CTTAACAGCGAAGGACACCC	59.734	111
c12491_g2_i1	(A)10	AATTGGCCATGGGTTCAATA	CACGTTTCCCTTCATGTTCA	59.541	265
c12494_g1_i1	(T)10	TCGATGAACAAAGCATCAAGA	CCCTACACCCGAAACAATTT	58.809	134
c12547_g2_i1	(A)10	CAAGGGTGAGGGTTTGAATG	CGGTTGAAAAATCCTCCCTC	60.797	109
c12549_g1_i1	(A)11	GAAAGTGTGAGCAGGTGGGT	CTCCAATGCTGAACCAAACA	59.691	203
c12559_g1_i1	(T)11	CATGTTTGGCATCAGAGCAG	GGAACTGTCGCAATTCAGAAC	59.732	101
c12640_g1_i1	(GTG)5	CACATGAGCTTGACCTTGGA	CGCCGTTTTCCATTACTCTC	59.708	225
c12640_g2_i1	(A)10	GCACCTATGCACAGGAAACA	GATTGGTGGATCTTAGCGGA	60.036	170
c12645_g1_i1	(T)11	GAGCCAAACTTGAGGAGGTG	AGACGGAGGAATTGAGGACA	59.655	278
c12653_g1_i1	(AT)8	AGCTACGCATTTTTGCGTGT	TTCTGAAATTGCAACAGAACG	58.953	160
c12664_g1_i2	(A)10	CCTTTCACCATTCCTCTCCA	TGGACTTCCGGTATTGATGG	60.713	243
c12669_g1_i1	(AT)6	AGATGTCGGAGTGGAGCAGT	TGAACGAATGAATCTTTCCCA	60.433	165
c12697_g2_i1	(AAG)5	TGAAGTTCTCCTGAGGGTGG	AACAAACACGCCCTAACACC	59.898	221
c12704_g2_i1	(T)10	CTCCAAGCTAGAGCGCATTT	AGGACAGAGACTTGGCCTGA	59.986	172
c12726_g1_i2	(A)11	CGGGTAGGAAAGGGATGTTT	GGAGTGTCCCTTTGAATTGG	59.381	239
c12739_g1_i1	(A)10	CGAATTCGTCCAAACAAGTTTAC	TCCCACTCGAACTCTCAAGTC	59.44	188
c12748_g2_i1	(A)11	CCCCCATCCCATTCTAAACT	ACAGATCCACCCTTACGCTG	60.134	204
c12762_g1_i1	(A)11	ATTGGATCCTTGCCACTGTC	TCATCCATGGAACTACGCTG	59.673	111
c12768_g1_i1	(T)12	CATTAATCCCGAACAATGTTTGTA	CTATTCGTGCCTGGAGGTTC	59.694	266
c12833_g1_i1	(A)10	CCATTCCATTGCATTTTATGT	GCCTCCTGCAAACTGAAAAG	59.993	252
c12848_g2_i1	(A)10	TTGAGCATTACTGAGAACCAACA	TGGTTCTCTCAACTACCCGTG	60.156	265
c12872_g1_i1	(T)10	CCAACAATCCGTTGATTCCT	GAGTTGGTTTGGGTTGGCTA	59.971	239
c12874_g2_i1	(A)10	AAATTAAAATGGTGCGTTTGG	CTCCCTTCAACCTTGTTCCA	60.081	179
c12875_g1_i2	(A)13	TGCGTCTGCTATGATACACG	CCAGAAGCAAACCCTACCAA	60.103	265
c12903_g1_i1	(TCG)6	GAGATTCTTGGCAGTGGAGC	TGCCTCTCCGCTAACTGTTT	60.015	210
c12904_g1_i1	(T)10	TCATGAAAACCAGGAGACACA	CGATGCCATTTTCAAAACCT	59.938	165
c12904_g1_i1	(GAA)6	TTTTGAAAATGGCATCGACA	ACGAGAGAATCGGGGACTTT	60.074	226
c12923_g1_i1	(A)12	GAACACTTGCCACCATGAGA	CTTCCACGCAAGGTAAGTCA	58.923	231
c12929_g1_i1	(A)10	GAACAAGGTGGTTGCTCCAT	CAAGGCTACACCCAAGTGGT	60.028	187
c1293_g1_i1	(AC)7	CGTGTGGTGGAAAGAGTGTG	AACCTAATCAGAAACGGGGG	60.18	250
c12950_g1_i1	(T)10	AGCCCTTTTTGGGTTCTCAT	TCGAACACTCTGACACCTCG	60.022	268
c12955_g1_i1	(A)14	TTGGGTGATTCCAGGTAAGG	AACAAAGGACACTGCAACCA	59.187	261
c12964_g1_i1	(A)12	CCCCACTGCTTTGGTTGTAT	CCAAACCACAGAAATGACCA	59.389	114
c12964_g1_i1	(CAG)5	GAAGAAGAAACATGAAGATGGC	ATACAACCAAAGCAGTGGGG	59.853	260
c12964_g2_i1	(CTT)5	GGTAGACGATGTTGTCGCCT	TACAAAGGGGAGCACAAACC	59.971	183
c12985_g1_i1	(T)11	GGGATGAGAATGGTGAGGAA	CCCCAACCACCAAATACAAC	59.948	150
c12992_g1_i2	(AC)6	CCACTTCTGGTTTGGCTGTT	ACCAATTCACCACAAAGCAA	59.024	269
c12992_g1_i2	(A)16	TTGGTTTCATGCTGCCATAG	GGACAAAAATTCATCCATTCG	59.264	196
c12997_g1_i1	(A)10	ATGCCAACCAAAAATCCAAA	TCTGTTGTGTTGTGTGCAAGA	58.908	175
c12998_g1_i1	(A)10	CGGTATCGTGGTGATGAATG	TTATATCTGCTGGAACCGCC	60.06	246
c13008_g2_i1	(A)20	TTTCGCATCCGAGATCTTCT	TGCAATACCCCCTCTTCTTG	60.066	274
c13011_g1_i1	(TA)6	CCATTTATGTATTTGTGTAGAGAACAA	AGCACCATCATCATCACTGC	59.669	142
c13011_g1_i2	(TA)6	CCATTTATGTATTTGTGTAGAGAACAA	AGCACCATCATCATCACTGC	59.669	142
c13024_g1_i2	(A)10	AGCAAGGACAGCGATACCAG	CGATTCCTGACAGACCACCT	60.112	240
c13024_g1_i2	(T)10	CCCAAGGCCCAACCTATTTA	TGGGAAATAAAGAGAAGAGAACACA	60.488	280
c13031_g1_i1	(ACC)5	AAGGTAAAAACACCACCCCC	TCCAACTGGGTCTTCAGCTT	59.844	121
c13031_g1_i1	(A)10	TGAGTGAAGAACCCCTTTGG	TCCAACCAAAACTGAAAATGC	59.967	222
c13041_g1_i1	(A)10	CCAATTCAATCCCCTGGTTA	TCATGGTGACAGAACACAACAA	60.049	150
c13049_g1_i1	(A)13	TGGATGGGATGGTTAAGGAA	TCTTTGAAATCTGCCCACAA	59.247	242
c13050_g1_i1	(A)10	TCAAAATGTCCATCAAGGCA	CTGCCATCCATCATCTTCCT	60.034	141
c1306_g1_i1	(T)10	GGGTTGCTGCAGGTAAATGT	AGTCATGCCTCCTCTAGCCA	59.973	207
c1306_g1_i1	(A)13	GTGTTCCATCACCTGGTTCA	ATATTTTTCCCGAAGCAGCA	59.682	251
c13066_g1_i1	(T)10	AACTGCATAAGGAAAAAGGCA	GGCGAACTTGGAATTTGGTA	59.938	151
c13070_g1_i1	(T)10	TGGTGAACCAAAGGATGTCA	AATATAAAGCACCCTCCCCC	59.159	232
c13088_g1_i1	(T)10	CTTGGATTGCTCGTGTTTTG	ATTTCTCCGGGTAATCGACC	60.152	184
c1309_g1_i1	(T)10	CTCATCAAATCGCACATGGA	AAACGGAAAACAACCCAGTC	58.934	265
c13094_g1_i1	(A)10	AGGGAGGGCAAATTGAGATT	TCCCAATTAAAAGAACCCAAAA	59.703	163
c13094_g2_i1	(A)10	AATTTTCTCCCGTGCCAAC	TGGGATATGCCTTAGAAGTTGTG	60.369	170
c13095_g1_i1	(AG)7	CAGGTTGGCAAATGGAGTTT	GTGGCATCGATGTGTTTTTG	59.972	268
c13101_g1_i1	(T)10	AGTGGCTCAATGCACCATTA	TGATCAAGGCTCTTGCAGAA	59.673	217
c13109_g1_i1	(T)10	TTCAGATCCATTTGCATTCAT	GCTGTGCAGGATTTGTTTTG	59.322	184
c13141_g1_i1	(A)11	ACTCCATCGTTAGCCCCTTT	TCAACCCCTTTCACACAACA	59.976	265
c13144_g1_i2	(T)11	CCCATACCACCAGAAACCAT	GTGCTGCTGATGGACAGGTA	59.862	233
c13145_g1_i1	(AAC)5	CCAGAAAGAGCATGACACGA	TATCTGGGGACCACTTCTGG	59.92	127
c13146_g1_i1	(T)12	CCCTCACTTTGTGGGTGTTT	TTGGGCACCCCATAATACTC	59.645	169
c13151_g1_i1	(A)11	AAATGCTTGTGAAAGTGGGC	CCACTCAAACACTTTTGGTGAC	59.538	164
c13157_g1_i1	(T)11	GAGAAATCCCTGGCATGAGA	AAGCACACTAAGTTCAACTCTGGA	59.516	267
c13169_g2_i1	(A)10	GGGGTTTATGTGCTGCTGAT	TTGCACTATTGCAGTAAAGGG	57.994	158
c13186_g1_i1	(T)10	GATGCCCATCCAGTTAGCAT	CGCTTGAAGGAAAGTTGTTTTT	59.808	164
c1320_g1_i1	(A)11	CGGATTTAAACAAAACATTGTGG	TGATAAACTTCCACCTTATAACCG	58.573	221
c13200_g1_i1	(T)10	TGCCAGAATCTGAATGACCA	TGTTCTTTTGGGTACTCGGG	59.964	146
c13206_g1_i1	(T)10	TCTCGTAAAACCAAAAGGGC	TTTCCACTTTTCTTTCATCGG	59.188	215
c13211_g1_i1	(A)10	GAAGGAAACGAAATGGTGGT	CTTCCCCAAATTCACCTTCC	60.663	280
c13211_g1_i1	(A)11	TGGACCACCATTCCCTTTTA	GATTTGGCTTGGCTTGGTAG	59.708	276
c13225_g1_i1	(GTG)5	GTCATTCAGGGCGTGATTCT	TCGTTCCATCTACCGACTCC	60.073	204
c13247_g1_i1	(A)10	CATGCCTATTCAATCCTGGT	AAAGGGTTGTGCATTGTGTG	59.465	110
c13274_g1_i1	(A)13	ACCCAACACATTCACCGATT	AATCAGGCTACCGCATGTCT	59.723	253
c1328_g1_i1	(A)10	TGAAAGCTCATCCACGACAG	GGATGAGCAAAATGGGAATG	60.274	263
c13281_g1_i1	(T)10	CCGACGCTGCTATATGACCT	TGTTGAGAAATACAAGGCAGG	57.893	162
c13285_g1_i1	(A)10	GACCCAAATTGCATGAAACC	ATCCGACTTTTTCGATTCCC	60.265	190
c133_g1_i1	(A)12	TTTTGGGCTTGGTCAGTCTT	TGTAGATGGCGGTGAGTGAA	60.263	192
c13302_g1_i1	(T)11	GACCTCCCTCTTATGCGTCA	GAACGTGTCCCTTACTCCCA	59.966	223
c13312_g1_i1	(T)10	TTGCAACCTGAGACATGCAG	CTAATCCAAACGGACCTTGG	59.424	248
c13315_g1_i1	(T)13	CGATCATCAAAGCTACTTGCC	ACACAAGCTCATGGTTGGAA	59.139	269
c13328_g1_i1	(T)10	TCTGCATAAATCCTTCCCCTT	TGTTCAGGTCTGCTCTCGTG	60.178	123
c13380_g1_i1	(CAT)5	ATATGTTCACCCCCTCCTCC	GGTAGGGGCTGTCCTAAACC	59.827	209
c13389_g1_i1	(A)11	TCATACATAAAAAGTTAAAGTGCAAAA	GCCCCAGCAATTGTCTGTAA	61.032	186
c13394_g1_i1	(T)10	ATCCAAATTATGACAGCGGC	AGGGTTCCTGCAAATAGCAA	59.708	280
c13417_g1_i2	(A)13	CAAAGCTGTGCAAAGAGCAG	TGGCTATGGGAGGAATGAAG	60.029	152
c13428_g2_i1	(GA)6	ATGTCCCACACTTTCTTGGC	TCCCTCACCCTCTTCTCTCA	59.913	167
c13428_g2_i1	(GTG)7	GCTGAACTCGTACTCCCTCG	GCCAAGAAAGTGTGGGACAT	59.973	225
c13457_g1_i1	(A)14	AAAGGTAGCTTACCACGTCCA	TGTCAAATCCCAAAGCTTCC	60.051	110
c13457_g1_i1	(TTC)5	GGAAGCTTTGGGATTTGACA	ACCACCAAAAACAACCTCCA	60.246	224
c13478_g1_i2	(CAA)5	TCTCGTCTCTTTCTCTTTCTTTGA	ACTTCCGTCATGGCAAATTC	59.939	230
c13491_g1_i1	(AGA)5	ATGGTGATGCTCGTACTCCC	ATTAGTGCGACAAAAGGCGA	60.772	136
c13503_g1_i1	(TA)6	AAGCCGAGTCCAATGTTGAG	GAGGGGGACAAGGAGAAAAC	59.912	201
c13503_g1_i1	(TC)7	TAGGAAGGAACCGAAGCAGA	CCACTTGGTCGGAAACCTAA	59.964	266
c13511_g1_i1	(TCT)5	AAGAAGAAGAGGGGGAAACG	ACGCAAAACACAAACAACCA	60.05	210
c13524_g1_i1	(A)11	CGAGAACTCGCTTCGTTTTC	ATCGAAGAAAGCCAAGGTCA	59.813	271
c13527_g1_i1	(T)10	TTATGATTCCTTTGGGCCAC	TGGGTTTGAGGAATGAATGA	58.897	124
c13562_g1_i1	(T)10	TTGGAACTTGGACTTGTTTCG	ATCAAGCAACACGTGACAGC	59.912	171
c13582_g1_i1	(A)11	CAACAGTGGGAAAAGTTCAGA	CCACCAGAGAACTAACAGGGA	59.193	207
c13584_g1_i1	(A)11	TTGCACTGTTTCCAACGAAG	TTTCACTCGGTGATGGTTGA	60.088	130
c13584_g1_i2	(A)10	TTTTCCATGCCACACAGTTG	GCCTGAGTGGAAAACCAGAA	60.232	266
c13605_g1_i2	(TAA)5	AGCAGTTGTTCAAACCCACC	TGCGTATGCGTGAATTATGG	60.496	210
c13612_g1_i1	(A)10	TTGATGTGCCCTGCAAAATA	TCAAAAGCAATTCAGCCAAA	59.42	104
c1364_g1_i1	(A)15	CCACGAAACCCAAAAACACT	TAGATTGTTGGCGTGGATGA	60.073	204
c13641_g2_i1	(A)10	ATAGGCATCACCATTCCCAC	GGTACCGCTGTTCCTAGGTATG	59.913	202
c13660_g1_i1	(T)11	ACCATTCCCACCATTGGTAT	TTTCGGTTCTTTCGCATTTT	59.699	146
c13675_g1_i1	(T)11	GGGGACCTTGGAATTTAATGA	TTGCGTTTTCACCAAACAGT	59.22	267
c13681_g1_i1	(A)11	GGCTTACTCATTTTGAATTAGTCCAT	TAAGGCGCCAGACTCAAGTT	60.015	274
c13698_g1_i1	(ATA)6	ATTAAAAGCCCCTTGGGAAA	CAATTCACAATTCAATGTCGC	59.03	279
c13728_g2_i1	(GGT)5	AGTTGGGTGAGTCCGTGAAG	CCACCATGTCAGATCCTCCT	59.92	170
c13738_g1_i1	(T)11	TGGTTGTGATTGGGGATTTT	CATTCGCCAATGCAAGAGAT	61.141	195
c13760_g2_i1	(A)10	CCAACATGTGTGTAGGCGTC	TTTTCCGTCTTTGTTTTGTGAA	59.642	163
c13784_g1_i1	(TTC)5	ACCCAAATCCTCCTTCCATC	ACCTTCCTTTCCCACATTCC	60.169	229
c13785_g1_i2	(T)10	GATAAGGGTGTGGCAATGCT	GCATAACTCTCTCTCCCACCC	60.088	267
c13792_g1_i2	(A)12	GCCGTTTATGGGACTTACGA	TTCCAACACTCAAAAGATTACAGA	57.991	240
c13794_g1_i1	(T)10	CCATGCTCCACTCTCACACA	CGCAGGTATCTGACCATGAA	59.673	280
c13814_g1_i1	(T)13	GCTCGTCTTGCTGCTCAATA	TTTGTGTAATGGCGAAGCTG	59.872	180
c1383_g1_i1	(T)11	ACTTAAGTTGTTGGGGGCCT	AATGATTGCCACAGCAACAA	60.119	177
c13846_g1_i2	(AC)8	TTTTGCCCACTCCTAACACC	TTTCTGGGGACTGGAGTGAC	60.088	162
c13857_g2_i1	(T)11	CAGTTTTCTGGAATTAGTGTGGG	GAGAGAAACAGAAAGAAAAAGTTGATG	60.196	228
c13859_g1_i1	(A)10	TCCAATCCAGCATTTCCTTC	TCCGTTAGGGTTTCGTATGC	59.96	267
c1387_g1_i1	(A)11	GTGCTAAGGATGTCGGGAAG	AGAGACCCACTCTTGGGTGA	59.682	276
c13885_g1_i1	(ATT)5	TTGTATTGGGTGTCAGCATAAAA	TACAAGTTTCGCTGCACTCG	60.195	223
c13902_g1_i2	(T)15	GTTATCTTATCCACCGGCCA	GCAGCAGCAATACAACGAAA	60.021	186
c13905_g2_i1	(T)10	TTACAAGAACATTCACCCACG	TGCTTTGCATCATTTTGTTTT	58.342	193
c13912_g1_i1	(T)11	CCTTCATCAATCGCAAGGTT	CGACAACAGCCACCAAGTTA	59.758	237
c13914_g1_i1	(A)10	GCCGTGTCAACAAAGTAAACC	GGATTCCTGGGATTTGTTTC	58.281	245
c13922_g1_i1	(A)10	TGTTATGGCATTGGGTTGTG	CAGGCTTCGTCATTCCCTTA	60.206	226
c13923_g1_i1	(T)10	GTGGCTGGATGGGTATGTCT	ATTAGGCACAAAGGCACCAC	60	191
c13939_g1_i1	(T)10	CTCAGATCTGTGGCCGTTTT	TCCAAAATCATCGACGTTCA	60.049	201
c13939_g1_i1	(A)11	TTCTCTGAGGTGTCAATGCG	ACCCACAGAACAGTCTCCGA	60.713	216
c13982_g1_i1	(T)11	CAGGGTGAACGAGTGTTTTT	TAAGTGTGTGGGTGGGTTTG	59.309	125
c13985_g1_i1	(T)10	TAGCAATTTTCCGATCTGGG	GTTTGGGTGGGAGTTTGAGA	59.943	223
c14_g1_i1	(T)11	TGGTTCACTGGAATCCCTCT	TTTCTCACAACCTGCATCGT	59.293	257
c14000_g1_i1	(A)12	TCAAACAAAAACTGAGGCCC	TTGGTACAGATCTCACTGTCGAA	59.788	258
c14008_g1_i1	(CA)6	GCACGTGCTTCCTTCAAAGT	TGAACAAGTGCAACACCAGTC	59.785	168
c14011_g1_i1	(CGG)5	GGTAAGGTTTCTGCGAGTGC	ACCCCAAAACTCGAAACAAA	59.448	269
c14011_g1_i2	(CGG)5	AGCTCGAATTTCAGGGATGA	CCCCAAAACTCGAAACAAAC	59.448	241
c14019_g1_i1	(T)10	TCTTGTGAATGCCTCGATTG	AAATGACAGGAAATACGGCG	59.96	218
c14046_g1_i1	(GCTGAC)5	CACGTGGGTTAGAATTCCGT	TACTTCCGAGGGGTGAAATG	59.926	263
c14067_g1_i1	(CT)7	ACGCACTCCAGAGGAAACTC	TCAACCGCCTCTTGATTAGG	60.206	204
c14068_g1_i1	(T)11	TCTTTGTTTGCCACAGTTTCC	TGAAGCAAGTTCAGTGGCTG	60.175	158
c14076_g1_i2	(T)10	GGGGTCAATCCTGTATGAACA	TTTGGTGTCTGGGTGTTTGA	59.976	238
c14079_g1_i1	(T)11	ATTGCCCTTTTCAAATTCCC	TCCTTCGCAAGTGTTGTGAG	60.025	200
c14079_g1_i1	(A)15	TCTCCCCCTTTCTCCTGTTT	GCCGAAAGCTATTTCACTGG	59.845	215
c14089_g1_i1	(T)10	AAAATGGATTGGTGAACCTCA	GTTTCAATTGGTTCATGGCA	59.375	245
c14089_g1_i1	(T)10	CACATGTGACGCATCTGGTT	CGCGTGATGCTCTAGTAATTTG	59.932	211
c14093_g1_i2	(AC)6	TGCAAAAATGGTAACAGCCT	GGCTGCTGCAGTAGTGGATT	60.428	270
c14094_g1_i1	(AG)7	CATGAAGCAGTGTCTTCGGA	TCAGCAACCTTTTCGAATCC	60.192	255
c14094_g1_i1	(GA)9	GGATTCGAAAAGGTTGCTGA	AAATTCCATTCCCACTGCTG	59.933	269
c14102_g1_i2	(CTA)5	ATCACTTCCTGGTGTCAGGG	CTGCAACCTCAATCCCAGAT	60.073	194
c14102_g1_i2	(TC)6	TGCTGGTGAGTCCCAGTGTA	AGTGGATGGCTATGGTGGAC	59.81	256
c14104_g1_i1	(A)10	TTTTGACATGGGAAAGAGCC	TGCGTATGGGTTAAAAATTGG	59.719	271
c14108_g1_i2	(GAA)7	GGTTGCTTTGGCTTCTCTTG	CCAGCGATGCAATTATTCCT	60.06	246
c14123_g1_i1	(T)10	CAGTGGATGACTACCAAGGTCA	TTCGTGAAGAAAACAGCAGG	59.047	171
c14126_g2_i1	(A)11	CAAGTCGGACACACGAAAGA	TGAGTCGTTTGCAGTTTTGG	59.881	209
c14126_g2_i1	(A)17	TCAAATTGAACATAAACCACATCA	GGGTCGGAGGTGGTAAGAAT	60.19	208
c14130_g1_i1	(ATT)5	GGATCAAAAGGAAACCATTCA	TCTGCTATTTCAGGGGCTGT	59.836	139
c14134_g1_i2	(TGG)5	TGGAATAAATCGGAGCAAGG	GCAACTGCTTCAAGTCATGC	59.602	230
c14141_g2_i1	(TC)6	AAGGACAAGCGTGAAGTGCT	CTCCGAGAGCCATTCTGTTC	59.95	206
c14172_g2_i1	(AAG)5	TACAATGCCGCAAACATCAT	CGCAAATGCAGTTACACAGG	60.316	111
c1418_g1_i1	(T)10	TGCTGACTCCAAGCATTGTT	TTTGCACCACATCAACAAGAA	60.142	277
c14184_g1_i1	(AAC)5	AAGCGGAGAAGGTGGAAACT	CCAAATTAAACGCCACTTCAA	59.986	211
c14188_g1_i2	(A)10	GTGCCAATTTCACAACCCTT	CAACCTCTCGAAACAGCACA	60.025	250
c14188_g1_i2	(T)10	TCACCCTCATCAGAAAACCC	CATTTTCCATTTTCCCCCTT	59.992	116
c14188_g1_i2	(T)10	TGGGAAAATTTTGGACAAGC	TTGAATTGCACTTTGGCGTA	60.251	230
c14197_g2_i1	(A)13	CCTTGGTGGCAAAGTTTGTT	TATGAGGGAAGAGGGTGGTG	59.92	273
c14197_g2_i1	(CA)6	GGAACTTTTTATATGGTTGCAGG	AACAAACTTTGCCACCAAGG	60.008	111
c14226_g1_i2	(T)10	TGGTGCATACAAGTTCGAAGA	TATTTGTTGGGAGGGTGGAG	59.784	279
c14243_g2_i1	(T)10	AAAAGTGTGGATCATCCGACTAA	TGTCAAGTTTGCTTTCATTTCA	58.464	233
c14250_g1_i1	(GGT)5	GTGGCGTTTTCAGTGGATTT	ACGATGAAATCGAAGACGCT	59.843	241
c14254_g1_i2	(TA)6	AAAATGGAGTGATGTTACGTGG	ACCAACACCACAACCAACCT	60.174	116
c14260_g1_i1	(T)10	CATTTAGCAACTGGAAAATCGT	AGGTGTTGGGTTTGGAATGA	60.21	119
c14262_g2_i1	(GAT)5	TGATGGAAGGTTTCCCTTTG	TTCATCATTATCGTCTTCGTCA	58.241	274
c14265_g1_i1	(CT)6	CTCTTCCTGCTTCTGGGATG	GAGCATGGGATCTGAGACTGA	60.365	213
c14266_g2_i1	(A)14	GCAATCATCAACAAAAATTGC	TGCTATGCCATGTGGTGTCT	60.144	265
c14268_g1_i1	(T)10	TGCGGAGAAAAATGAAAAAGA	ATCCATCATCCACGTCCATT	60.018	181
c14281_g1_i1	(T)10	GGAAGTGAGTTGCAGGAAGC	TTGTAAACGCGACTCCCAAT	60.502	280
c14284_g1_i1	(A)14	TAAGATCTGGTAGGCTCCGC	GAAGTCTTTTCCTTTGGGGC	60.053	237
c14303_g1_i1	(T)15	GCCTTAGTTGTTTCCCCTCC	CTCCCTGCAACAGGTTCATT	60.111	208
c14304_g1_i1	(A)10	AGAAAGCAGTACCTGGGGGT	GGCTGGTTATTTAGCATTCTGG	59.99	270
c14308_g1_i1	(T)10	AGGCATGCATGAAAATTGAA	TGGATATCGTATCGGCCATT	60.139	224
c14308_g1_i1	(T)10	ATGGGCCCTAGGTTTGTTTC	AGTTCAAGCTGTGGCGAACT	60.058	208
c14310_g1_i1	(A)10	GGTGATGATGCTTGTTGGTG	GAGGGGAAACGAAGAACACA	60.088	179
c14321_g2_i1	(T)10	AGCTACATTTACTTGAAGCGGG	TTCATTTGTTCTTAAACGCGG	60.116	100
c14338_g1_i1	(A)10	GCGCAACACCTGACAACTAC	TGGCAACACAGGTAAAGTGC	59.764	278
c14350_g1_i1	(T)10	GAACCGGAAGATATTCGCAA	AAAGGAGCTGGGTTGAAACA	59.711	272
c14351_g1_i2	(A)10	AAGCAAGTGACACATGGCAG	GACAATGGCATGGTTTGATG	59.781	232
c14365_g2_i1	(A)10	CTTTCCCTGGCCTTTTCTTC	GGATATCAAAAATGGCTTCTGG	59.808	121
c14375_g1_i1	(A)10	TCAAACCAAAAACCAATCCC	TGCTTGGCTTCCCACTTGTA	61.734	157
c14376_g2_i1	(TTG)5	AAAGATGTCCCGTCTCGATG	CGAGGAAAGAACAGCGAATC	59.955	153
c14395_g1_i1	(T)10	AAGCTCATTTTAAGCCAAAAGC	TTTGGCCCAACTATCGTTTT	59.451	248
c14417_g1_i1	(A)10	GGGGGTTAAAACCTTTGGAA	CGAAATTAAAACCTCCGCAA	60.068	239
c14447_g1_i1	(T)11	TCGAAGTTTCAGACAAGGATGA	TGCCAACATCAATTCTTGGA	60.049	138
c14451_g2_i1	(A)10	TCCGAATGTGCTGAAAACTT	TGATGCTTAAACCAGAATTTCG	59.253	254
c14455_g1_i1	(A)12	GATGCATCCATTCAACTCCC	ACTGCTGATGCGTGCACTAC	60.088	224
c14462_g1_i2	(T)10	AATTGCAAAATGCAAAAGGC	TTCAACAGCGTTTCAATCCA	60.234	252
c14462_g1_i2	(GCA)5	TGTTTCGGAGACATGGATGA	AATGCCTTCCAACACCTTTG	59.971	278
c14470_g1_i1	(A)11	AAAGGAATTCCAGTTGTGTGC	CTCATGAGCAGGGAAGACATT	59.298	172
c14479_g2_i1	(A)10	TGACAGTGGAGTGAGTTTGAAAG	TTGACCATTTACCCGATTCC	59.622	277
c14485_g1_i1	(AAT)5	GTAGTTGCTGTGGGATGCCT	TCAAATCTGGAAGGTAAAAACAAA	59.107	210
c1450_g1_i1	(A)11	AACAACTTCCCCCAGTGTTG	TGTCCCTGCTCAGTTGACAC	59.872	229
c14502_g1_i1	(T)10	AGGAAAAAGAACCATGCCCT	TTTGTGTTTCATAAGATAGTTGTTGG	58.659	278
c14502_g1_i1	(AAT)6	TGTGAAGAAACTAGCGGAAGAA	TCCCTTTCTCCCTCCTTCAT	60.008	212
c14502_g1_i1	(CA)7	TTTAGCAGGCTGTTTACGCA	CAGATATGTTTGGGTTGGGG	60.044	244
c14515_g2_i1	(T)10	GCTTTTGAGCCTCACCTCAC	TTGAATATTCTTAGGGAGTAGCTGAA	58.985	260
c14528_g1_i1	(A)11	TTGGGTTGTAAATTGGGCAT	AATAGGAGAAGCTGCGGTGA	59.978	258
c14530_g2_i1	(GAA)7	ATGCCATAACAGGATTGGGA	CGTGTGTGGAAATTGAGCTG	60.301	180
c14536_g1_i1	(T)11	CCAGACATTTGCTTCTTCCC	TTTCACTTAATATAAATTGGTGCG	57.495	177
c14542_g1_i1	(T)11	TGCTCGTAACATGGACAAGG	CGGTTTCTCTTCATGGTTCC	59.526	101
c14544_g1_i1	(T)10	GCGGGCTTTTATTTAGTTGTTTT	CGCTACAGAGTGTGCTTCCA	60.199	227
c14550_g1_i1	(AG)7	CGTGCATTTGTATTTGTGGG	GCCAGAAACAGAGGAAACAGA	59.463	159
c14556_g1_i1	(AC)8	AATAGGACCCAAAGGTGGTTG	TTTGGAGTTATGGTCATGCAA	59.027	190
c14556_g1_i1	(AAT)5	GGGATAAGAAAGGCCACAATC	GATCTTGCAACCACCTTTGG	60.495	185
c14567_g1_i1	(T)10	TCTCAGTGGGTTCCTTTGGT	TCTCAACACAATCCATCACACA	60.008	241
c14576_g1_i1	(T)10	TGGTTTTGGGTGGATTCATT	TTTGGTGGACAAGGTCAACA	59.976	204
c14596_g1_i1	(T)10	TGGATTGGGGTCCTGTATTG	TCACAGCTCTCCCATGATGA	60.363	246
c14643_g1_i1	(T)11	TGAGTCCTGTGACTTATTCTCCTG	GTTTTTAATCCACCAGGGGC	60.542	195
c14645_g1_i1	(GCT)5	TTTTTCAGTGCCCTCTTGCT	AACAGTAATGCTGAAGTGCAAA	57.656	195
c14645_g2_i1	(T)13	GTGTTTGGGGGATTTGATTG	ACAACCTGCGATTCTCTGCT	60.02	202
c14653_g1_i1	(T)11	CATTGCGTACAATGGGATCA	TTCCTTCGCAAAATTTGGTT	59.564	249
c14653_g1_i1	(A)10	GCAGAAATATTGCCAACTGC	GTTGATCCCATTGTACGCAA	59.4	225
c14662_g1_i1	(AGA)6	ACAAAGACGGAGGCTCTGAA	GCTTCTTTTATGGTGTCGCC	59.713	170
c14663_g1_i1	(A)10	TTCTGATGCCGTTGTGGTAA	TTCACACTTCTGCTTCTGCC	59.165	241
c14666_g1_i1	(A)12	GACTATTTTCAGATTTTTCCCCC	TTGTGGTTGCGTTGTTTGAT	60.011	273
c14672_g1_i1	(T)10	CGCGTATTAAGCTTCTGGCT	TCATGGCGATCGTAATTTCA	60.035	273
c14673_g1_i1	(T)11	GGTCATGGTACATCAATGTTGG	GGCTTTAAATCCCTATTTCACA	57.361	193
c14705_g1_i1	(TG)7	TGGGGTGTTGCTTTGAAGTT	CTTCTGTCACCCACAACCCT	60.002	196
c14757_g1_i1	(A)12	TAACGCATTCACCAAAACCA	TCCAATTATCAGGATTGTGCAT	59.301	228
c1476_g1_i1	(A)10	TTGCTGCAATCAGAATGTCC	TTGTCAATCCCCAAAGGAAA	60.28	132
c14780_g1_i1	(A)10	TGACCATAAGCATTAAATGGAAAA	GCAGTATGAAGTGCATTGGC	59.306	241
c14829_g1_i1	(A)10	AAGAAAATCAAATGGGTCAAAAA	CAACATACACTTTCCTTCTTAGGGA	59.946	106
c1485_g1_i1	(TGT)5	GAGGCATTTTCAGGCATCAT	TTGGAAACAGTGGCAATGAA	60.088	220
c14856_g1_i1	(GA)6	CGTTGTACCTTCTTGACGCA	GACAACGTTTCAGGTTGCCT	60.156	201
c14893_g1_i1	(TC)6	GCTTTCTGCACTTTCCAACC	AGGGTGAAGAAAATGGGACA	59.381	114
c14924_g1_i1	(A)10	TTTAGAGCAATGTTGGGTGTTG	AAGAGCATGTCAATCGCTCA	59.552	108
c14934_g1_i1	(A)11	TTGAGTGCTGCTCCTAGCAA	ATTGGTCTTCTGGGTCCCTT	59.795	209
c14944_g1_i1	(A)10	CCACGAGGTAATGTTTGGTG	CCCTGGTTGCTATGTGGAAC	60.375	271
c1495_g1_i1	(T)11	GAGCTTCTACAAATTAGCTTATGGAG	ACACGTGCATTTGAATTGGT	58.903	186
c14950_g1_i1	(CA)9	GGCAGAGAGTTTGTCAATTCC	TAGGCAATTCCCACAGATCC	59.894	192
c14951_g1_i1	(T)10	AAGAGAGCGTGCCATAAGGT	AAATCTTGGACCTCCGGTCT	59.935	156
c14959_g1_i1	(T)10	TGGTGAGCGTATTGGTATTGG	TCAGTCAAAACATGCCAAAAG	58.808	172
c15017_g1_i1	(GA)6	GAACCCTACAAAATTCAGAAGACAA	AGGCAGTAAACCATTCCTGG	59.052	279
c15030_g1_i1	(T)11	TCCATTTGGTGATTTCTTTGG	GGACCCTGCTCTTCTTGACA	60.386	279
c15037_g1_i2	(T)10	AGCGTAAGCCCCTTTTTCTC	AGCACCCAAAAACCACACTC	60.012	251
c15041_g2_i1	(T)11	TTCTCATCCATTCCGACACA	TTCCAATATGCTCCCTTTGC	60.038	154
c15043_g1_i1	(A)13	ACTTGCCAAAGTCGCAGGTA	GCTTCCAGTTTTATTCAAATTTTC	57.6	169
c15069_g1_i1	(AAGGA)5	GAGAGAGGCAAAATGGTCCC	AGCACGGTGAAGAGGAAGAA	59.989	208
c15093_g1_i1	(A)12	TTTAATGGAGAGTAACATATACGACAA	GGTTCAGGTTCACGTTCCAG	60.545	250
c15100_g1_i1	(CAA)5	CTTGCAAACTGTCCGAACCT	TGGTTGATGCACTTGGTCAT	59.967	244
c15125_g2_i1	(T)13	CTCTGTTCACGCTTCACACC	GCAGGTACCAAATTACACCCTC	59.768	271
c1513_g1_i1	(A)12	TGTTAGGCGTGCATTCTAAA	CAAAAGTTGAGGTACAAGCTCAGA	59.982	209
c15140_g1_i1	(A)11	CAAACTCACGTGTTAGAGGCA	TGATCACATACAAGGTATGCATTAGA	59.827	200
c1515_g1_i1	(A)10	TCAAGAAGAAAAGGGCCAGA	ATTCTATTTCCGGGGTTGCT	59.799	271
c15167_g1_i1	(AT)6	TTATGCTTCACCACAGATATGC	CCATTGAACAATCTCACCTCTC	58.646	101
c15169_g1_i1	(A)10	AGGGTGTTCACTGCTAGCCT	TTCTTTCTCCCTCCTCGACA	59.92	213
c15203_g1_i1	(T)10	TCCTTTTTCTCTCCCACCCT	GCTTTTGGAGCTTGAAGTGG	59.993	161
c1522_g1_i1	(T)10	CACTTCACACTTCACATAAGTTGTTG	TGGCTTTGGATTTCCCTATG	59.894	221
c15224_g1_i1	(A)13	CATGAATTGGTGGGTAAGGG	ATTCATTAAATTGGCCGGTG	59.66	250
c153_g1_i1	(TAA)5	GCCACGTCACCCTCTTCTTA	CAGGAGACGTCTTGGGACTC	59.835	262
c153_g1_i1	(A)11	TCAAAGGGTGTCATGGTCAA	ATGCAATTTCATCACCACCA	59.781	233
c15310_g1_i2	(A)10	CTCAAGTTCATTGATGGCCC	CAACAATGCCCCTCTTGTTT	59.971	219
c15328_g1_i1	(A)10	AAGTGAAGTTCTCGGTCCCA	AAGCGAAATTGCCATACAGC	60.238	141
c1533_g1_i1	(T)10	GTTGGCCTTCATGGATCA	TGCATAAACTTTCCCAAAACC	58.976	158
c15348_g2_i1	(T)10	CAGCAAACAACATGGACCTG	AGATTAGTGCCGCAATGCTT	59.873	226
c15375_g1_i1	(T)11	TTCTAACCCCCGACAGTTTG	TTTGTATTGAATGCGATGATTTC	58.995	200
c15417_g1_i2	(GA)9	AATCCGCACAAAGTTGTGATT	TTCTTCAAATTCCAGGCACC	60.051	215
c15418_g1_i1	(TGA)5	GCATCGTTTTCTTTGGTGGT	ACTCCCATGAATCCTTGCAC	59.934	240
c15420_g1_i1	(AC)6	AACCGAATGCTGACAAAACC	ACTCGGAAGCGAAAAACTGA	59.993	238
c15420_g1_i1	(A)10	CGCAGCGGGTTAAATCAATA	GGTTTTGTCAGCATTCGGTT	59.978	243
c15426_g1_i1	(T)10	CACCAGCTGCAGAGGTTAGA	CCAGTCTTCCCATAACCAGC	59.55	268
c15427_g1_i1	(GAA)7	CAACCCAGACAGCAGAGTCA	ACGAAGATGTCGGTGAGGTC	60.12	276
c15441_g1_i1	(TCA)5	AGCCCAATACCTAGCGGAAT	CATTTGTCACACCTTGCACC	60.008	239
c15444_g1_i1	(A)14	GTGTGCCTGGTTTGGATTTC	TCTAAAACCATCGGCACCTC	60.074	217
c1545_g1_i2	(TA)7	TCGCTAATGAGATCCGTTTATG	TTGATCAGCTCAGCAAATGG	59.948	232
c15452_g1_i1	(A)10	CCGGATCCAAGTTTTGTCTT	CCCAATGCATTAGCACTCAG	59.297	108
c15454_g1_i1	(AT)6	AAAAACCTCGGCCAAAACTT	ACCGTCTGAACCTCCTTTCA	59.697	147
c15458_g1_i2	(A)10	TCTGAACTCAGAATCCTTTCACTC	GTTGGGTGGTGTAGGTTTGG	60.126	142
c15467_g2_i1	(A)10	CTGCATTTTCCCCTTCAAAA	ATGACCAATTTGGCAGCAAT	60.339	237
c15482_g1_i1	(T)10	AAATGCCACCGACACTAAGG	CAAGCTCGTTGGAGATTTGG	60.766	118
c15482_g1_i1	(A)12	GCTGGATTGGGAACTTTGAA	GATGGGGTGAAAACTTGGAA	59.767	223
c1550_g1_i1	(GA)9	CCATGCGTATGATTCCTGTG	TGGCCACCCAGTTCTAAAAG	60.103	274
c15525_g1_i1	(T)10	CCAAATGATTAATTTAAATGGTATTGA	TGTACGTTAACGAGACAGATACGA	58.901	194
c15538_g1_i1	(TA)7	GGCATTGCCATTTGAACTTT	TGAGGGCACTATCAAAATCAT	57.168	124
c15540_g1_i1	(TCA)5	TTCCCCACTTTCTGCAAGAC	CGCATCAGGACAAGAAACAA	59.84	238
c15542_g1_i1	(TA)6	CGGCTTATCTGCCATTGATT	CGACTATTTTCGTCCCCAAA	59.931	109
c15542_g1_i1	(CT)8	GATCCATTTTTCCACTCCGA	GTGACGGGGTTGCAGTAAGT	60.035	180
c15542_g1_i1	(TCG)7	GCATCGTCATCATCGTCATC	GACGGCGTAGAGACTAACCG	59.898	203
c15559_g1_i1	(A)10	AAGCACCGAAAACCAAACAC	CTTCGTTCTCGTTCGTGACA	60.025	256
c15567_g1_i2	(AG)6	CACGAAAGGAGCTGGAAAAG	TCAATTTTTGAGCTGCTGGA	59.542	191
c15583_g1_i1	(TTAC)6	TCCTCTTGGATGAAGAAAGTTGA	AACCGAATCAACCCACTCAG	59.966	161
c15587_g1_i1	(T)10	TACAACCGCCCCTTTGTATC	TCCCGAGACCTGTTTTCATT	59.526	219
c15609_g1_i1	(T)10	TGCACCTGACAGAATCTTGC	ATGCCACAATAGCCAGGAAA	60.469	187
c15619_g1_i1	(A)10	AACCAGGTGATCGTTTGGAG	GGTCCCTGTACCAACCAATTT	59.969	280
c15624_g1_i1	(GGA)5	CCATTACACCCAAATCCACC	GTTTTACATGCGGTTGCCTT	60.003	213
c15634_g1_i1	(TA)6	ATGGCATGGATCGAAACCTA	AAACTGTCCGAAATAAGAGGCA	60.129	279
c15650_g1_i1	(A)10	TTGATCTTCATTCACCTGCAA	TAGGCTTTGCCTTCTTTCCA	59.953	119
c15673_g1_i1	(T)11	CCACACACCTATCCTCACTGAA	TCCTTATGCCATGTGTTGGA	59.924	256
c15702_g2_i1	(T)11	CTCAATTTCAGGGCTGGGTA	TCTTGGAAAAGCAAGAAACAGA	59.131	136
c15713_g1_i1	(A)10	TTCTGCCATCTGTGCTTTTG	TTGCTGATGCAGAAATGTGA	58.942	128
c15728_g1_i1	(T)10	TGCCATGATATTCAGTTTGGA	CTGCCAAAATACCAAAAGCA	58.816	164
c1573_g1_i1	(T)10	AATAACCAAACCCAGACCCC	TTCTTAAATATAATTTGCCTGGTTGA	59.405	211
c15732_g1_i1	(T)11	TCCGTATACAGCTGGAGGCT	GTTTGTACAGAGTCGGGGGA	59.966	145
c15751_g1_i1	(A)13	CCCCGAATTCTGAAGCACTA	CCAGCGTCTTGTCAAACAGA	60.025	269
c15763_g2_i1	(A)10	CAAACTCTATCAGCCACACTCTG	AGGAAACATGATCAAAGCCAA	59.56	166
c15786_g1_i1	(G)10	CAGAAAACGAGGCTCTACGG	CCGAGTTGCTTTCACTCCTC	59.989	220
c15786_g1_i1	(A)12	GGGAAGTTCAGTAGCACACCA	AAGGGGAGCACATGATAACG	59.955	189
c15793_g1_i1	(A)10	TCTCAGCTCAGCACAGAACTTT	TGCACAAAAGGCATTCCATA	60.073	277
c15795_g1_i1	(A)10	AAACGCCTTTAACATGCACC	GTGAGCTTAGCGGAAAGTCG	60.154	180
c15822_g1_i2	(AG)8	CGAAGCATCAAGAAATGCAA	TGAGGTGCTAGCTGTTTTCA	57.217	181
c15832_g1_i1	(GTT)5	AGGCGTAAGAAGTGGAGGGT	AGACAAAGATGGCCACCAAC	59.973	168
c15842_g1_i2	(T)10	GCATGGTAGAAACGGGAAGA	TCGCTGCAATTACAAAAACAA	59.383	121
c15845_g1_i1	(A)10	GCAGATACACGTCCCGAAAT	GTGTGCTGAATTGTGAGCGT	59.912	237
c15855_g1_i1	(AT)8	CCTGCAACAGACAACTTTCAA	GGAGATTGCATTGGCGATTA	60.942	124
c15866_g1_i1	(T)10	GTTCGGCCCTTTTTGTTGTA	TCCAATTCCCACATTTGAAAC	59.654	260
c15873_g1_i1	(A)11	TCATTTGGTGTTGGAGAGTGA	AACGAATTTGGTGACCATTTA	57.035	157
c15875_g1_i1	(TG)6	CCTCAAGGGTGGTGCTTAGA	ACCAACCTTACCCTTGCTCC	60.361	265
c15917_g2_i1	(T)10	ATTCGCACTACAAGGTTGCC	GCATCCAACATCCTCGATTT	59.9	233
c15940_g1_i1	(ATT)6	TTTTCTCTCTTTCATTCAATTTTCA	AGCCAACATGCAAGGAAAAC	60.118	229
c15973_g1_i1	(T)10	CGAATGATACCCACTTGAGACA	CTATCACTCGCACCTCCTCC	59.827	185
c15976_g1_i2	(T)11	GGAGGGTCAATAAGCGTTGA	GTTAATTTCAAGCCCCGTTG	59.451	222
c15977_g1_i1	(A)10	CCCACCTCCAAAGAAAACAA	CAATGGGGCAGTTAAAGGAA	59.931	258
c15989_g1_i1	(T)10	ATTACAGAGATGGTGTGATTTGAG	GGGGATACACGACAGAAGGA	59.927	188
c15991_g1_i1	(A)11	CGGGTATGTACTACAACAATTCCA	AACTGATTGGATGGAGGACG	59.927	228
c16_g1_i1	(TC)8	TACTCCTTTGCAGTCCCACC	ATGATAACCGGAAATGCAGC	59.929	238
c16_g1_i2	(TC)8	TACTCCTTTGCAGTCCCACC	ATGATAACCGGAAATGCAGC	59.929	238
c16014_g1_i1	(A)10	GTTTTCCATCCAGACCCCTT	GAGAACATTTGAATCGGCCA	60.983	121
c16037_g1_i1	(T)11	TCACTTGGTGGAAACAGGGT	GTTGGTTTCCATGCTCCAAT	59.797	211
c16052_g1_i1	(T)11	GAGACAGTTGGATTTGCAGAGA	TGAGTATTGGATTTTGGTGTTGA	59.37	209
c16096_g1_i2	(A)10	TTCCATGCCAAACTTTGTTC	GCCTTAATATCCCTAAAGGCTCA	59.972	279
c16103_g2_i1	(T)10	CACCAGCAGTAAAGGTCAGAAA	CCAGCACAAAAGCCATGATA	59.688	176
c16104_g2_i1	(T)10ag(A)10	TGCATGTAGCATCGGTAGGA	TGCATTCTCCAACATTTTTCA	59.147	163
c16123_g1_i1	(A)10	ACGAGCGCTGTATTTGGTTT	GGTTGCACGGTAAGGTGACT	60.035	200
c16132_g2_i1	(T)11	GAGAGGAAATATGGTTGCGG	CCTCAATCCTTCAAAAACGC	59.685	171
c16147_g1_i1	(T)10	TCCAAAATGTTTTCTTTTAGGCA	GCCATGGGATCTGAGATGTT	59.893	224
c16155_g1_i1	(TTG)5	GGTCAACCATGTGAAGTCCA	ACATCTCAACAGTTCCCTCCT	57.69	161
c16158_g1_i2	(A)10	TTGACAAAAAGCGAGGAGAGA	CAACCCAAACCTGAAACTTGA	59.994	233
c16166_g1_i1	(T)11	CGGCACATGGTTCACATAAC	CCACTGGAGGAGGATCATGT	59.92	127
c16169_g1_i1	(T)11	TCAGATGAAATTTTGGGTGAAA	CAAAATTTGTTGTCCTTGGC	58.12	181
c16174_g1_i1	(T)10	TTCCCAGTGAAGAGAATGGG	TTGACTTGGCATCTTTGCAG	59.988	169
c16179_g1_i2	(GAG)5	CAGTCACGGAAGTAGGGGAA	AGACAATTCCAGCACCAACC	59.973	260
c16203_g1_i1	(TG)7	TTTGGTGGGGTTTTGAAATG	TCCCATTCACTCAAATCCAAG	59.918	274
c16223_g1_i1	(A)10	AAACCAGCAGCATTTATTGG	CGTTATGGAATAATGTTGTGGAAA	60.006	247
c16227_g1_i1	(A)10	GACTGTGCCCCAGACCTAAA	GTCCTACCCTGCTAGCCGTT	60.65	189
c16227_g1_i1	(GA)6	TGACATCTCGGAAGCATGAA	ACAGTCATTTGTGGTTGGCA	60.008	262
c16248_g1_i1	(A)10	TTCTAATCCGAGACAACGCC	TGTTAACCACGCAGCAACAT	60.18	117
c16251_g1_i1	(A)13	TTTGCATCATAGCATCTGCG	TCTTTTGCCCACTTCTTGCT	59.993	278
c16272_g1_i1	(A)14	TTTGATGGGGTTGAGGAAAG	TTCAACTAAAAGGCATGGCA	59.301	280
c16302_g1_i2	(A)10	CCCCTCCATATCACGGTTTT	CAAATTTGGAGGAGTGAAACG	59.595	179
c16316_g1_i1	(A)11	TGTGGCACTAGATCGTGCAT	CAACACAAGTTGGGAAATGCT	60.023	276
c16323_g1_i1	(T)10	TCCTTTCAATTCGTTTCGCT	GATTCAATCTCCGAAGGCAA	60.155	256
c16343_g1_i1	(A)12	TTCTTGATGTGAAAAATGAAGTGAA	GGCGCAGATCATATTCAGGT	60.066	131
c16355_g1_i1	(A)11	AACAGCGTTGACCCAAAAAC	TCATGGTTGGTTGCTGCTAA	60.257	238
c16410_g1_i1	(A)17	AGACACCCTGATCCGAACAC	CCCCATGCTGTTTCTTCTTC	59.67	254
c16421_g1_i1	(T)10	TTCATGCTGGGAATTGGTTT	CGCAATCCACTTCAATGTTC	59.127	234
c16430_g1_i1	(T)10	AAACGGTTGCTAGTTTCCCC	ACTCCTGCTGCCAGGAAAAT	61.153	237
c16431_g1_i1	(T)11	GGTCAACGCGGTTACCTTTA	TCCCTTGCTCCACTTCTGTT	59.844	148
c16436_g1_i1	(T)12	GGTTGGTTTTGTTTCTCCGA	TGATGCCTAGCATGAGACTTTT	59	150
c16438_g1_i1	(A)10	TCAACCAAGTAGTTGGACTCCC	TGCATGTTAGTTTCTTCCTTCTCA	60.288	276
c16446_g1_i1	(T)10	GGCTTCTACTCCCGTGATTTC	CAGGTCACCCAATTCCAATC	60.173	154
c16454_g1_i1	(A)10	TGCCATTTTTAGCAGAAGAAAA	CTTGCCATGCTTGCATCTTA	59.976	217
c16462_g1_i1	(T)10	TTTCCGGTTCCTGTTTAACG	AGCCCTTGGATAAACCGAAT	59.799	168
c16504_g1_i1	(CT)6	CATCGACTTCGTCACTGGAA	GCACTAATGCCAAGAGTGGT	57.824	261
c1651_g1_i1	(ACC)5	ACCCTATTCCCTTCCCCTTT	CAACTCCGAATTGTCAACCA	59.541	238
c16511_g1_i1	(A)10	TGCAAAATGCAATAATGCTCTC	TTTCAACAAGTCGGCACAAG	59.881	191
c16514_g1_i1	(A)12	TGTGGGAAAAGGCTTCTTTG	ATCCTTGGGAAAAGGGAATG	60.124	231
c16552_g1_i1	(T)10	CCTGCAAAACACGTCAATTT	ACGGGTCGTTTTCATCTCAG	60.111	257
c16552_g1_i1	(GTT)5	CTGAGATGAAAACGACCCGT	TTTCTGCAACGATGCTTGTC	59.995	254
c16552_g1_i1	(GT)6	GGGTTGTGGAAGATGAGGAA	TTTCAACACACCCAAGACCA	59.976	249
c16552_g1_i2	(GT)6	GGGTTGTGGAAGATGAGGAA	TTTCAACACACCCAAGACCA	59.976	249
c16552_g1_i2	(A)10	TTTCAAAAGAAAAAGACGCATT	GATCATCATCCTGAATGCCC	60.252	225
c1658_g2_i1	(T)12	TGGTATGTTGTTGCATTGGG	TTTGCTAACCTCCTGGTTGAA	59.733	257
c16592_g1_i1	(A)11	GGGTCGGAATACCTAAATGC	GCTCAAACCAGTTCTCCCAA	60.232	166
c16674_g1_i1	(A)10	AAACCATTCAACCTCCATCG	GCTATTTGTTTTCTCTTTTCTCAGC	59.201	109
c16675_g1_i1	(TG)6	CCAGATGGTCATACGGAGGT	TTATTGTCGGCAAGAAGCG	59.961	253
c1671_g1_i1	(A)11	AATCAAGCAAACATTGGGAA	AAAAATGGTGTGGTGCACAG	59.465	143
c16712_g1_i1	(A)11	ACCCAACCTTTTTCAGGCTT	TCTCTCCATTCAAACCCAATG	59.918	248
c1674_g1_i1	(T)12	GACAGATAGTGGTGGGTGGG	CCACATGCTCTTCAACATCC	59.09	232
c16749_g1_i1	(CTT)5	TCCACAACATCAGGTTGCTC	ACAAAGGAAGCTGAAAGGCA	59.993	275
c16749_g1_i1	(A)11	TTGCTGCTTATGACTGGCAC	TCACTGTTTCACCTTCTGCG	60.025	213
c1676_g2_i1	(A)11	TGAAATTGTGAATGCCAAGG	CCAGGCCATTGAAGATAGGA	60.029	264
c16768_g1_i1	(A)10	GACCTGCAAATAAACAGCAACA	TTCCGGTTGCGACAAGTATT	60.502	187
c16772_g1_i1	(T)10	TGATTGTTCATGGTCTCCCTT	TAGCACGCCCCTGTAATTTT	59.609	177
c16782_g2_i1	(AG)6	TCCAGAAAGCATCAACCAGA	CATCTCAATTTTCTCATGCCA	58.709	141
c16796_g1_i1	(T)11	TGCTCATCGTCTTGAAATGG	CCTGGGCACAAGAAGGTAGT	59.208	226
c16816_g2_i1	(TTAT)5	TTATGCATTCGCTTGTTTGC	TAGAAGAGCCAGGGGAGACA	59.943	248
c16829_g1_i1	(GA)6	AATTTTGGGATGTGAGGCTG	ATCACGTAGAAACGCAACCC	60	185
c16846_g1_i1	(CTT)5	ACGCTACCAGGAATCTCCAA	TGGCTTCAAGAGCTGCTACA	59.888	208
c16879_g1_i1	(T)12	TCGGGAAAAGAACCTGTGTT	GTAGCTGCCATTGGTTCCAT	59.962	202
c16894_g1_i2	(T)10(AG)6	CCACCCCATAAGCTCCATAA	TGCATTGCTCAATGAAGCTC	60.104	226
c16902_g1_i1	(T)13	GAATTCGTCCTTGGACCTGA	GTCAACCGTTTTGGTCCTTG	60.388	240
c16910_g1_i1	(A)15	TGTGTTTTGAAAGGAGTCCAGA	CAACAGCATCCACCTACATCC	60.39	273
c16911_g1_i1	(CT)7	GTCCGGCTCTCATTCATTTC	CGTTTAACCCGGATTCATTT	58.807	200
c16923_g1_i1	(A)13	TGTTTGTTGTGACCGGGATA	GGGTTCAGATGGCCTACAAA	59.933	245
c16936_g2_i1	(A)13	GGTCCCCGGTCTTATTCTTT	TTGTGATGGACAAAATCCGA	59.9	185
c16972_g1_i1	(AG)8	AGAGTGGAGGAGACAACCCA	GGAGAAACAGCGATGAGACC	59.81	240
c16973_g1_i1	(A)10	CACTTTTGTCCCCTGCTTGT	TTGGTCCCATTACCTCATCAA	60.177	143
c16977_g1_i2	(CTT)6	TCCACCCCACTTCTTCACTC	ATCAGCGAAGCCAGAACATT	59.843	234
c16977_g1_i2	(T)10	TGTGGAAGGTTTCTTTTGGC	CACAATCAAGTGATACAATTCAAGG	59.821	266
c16980_g1_i2	(GCG)5	TTCGCCTCTCGTTGTTTTCT	TATGGGAAGGGAACGAACAC	59.79	136
c16985_g1_i1	(A)10	GACAGAGGTGACGTTTGGGT	CCACAACTCCCGATCAAAAT	59.79	215
c16995_g2_i1	(T)11	TTGTAGTCCCCAAAAGTGCC	TCTGTTTCTTCTGTCTCATTTAAGAA	57.936	129
c17005_g1_i1	(CA)6	TCAACAGACGCAATACAGGAA	CCTGTAAATGATGATTCAAGGTGA	60.237	177
c17022_g1_i2	(T)10	AAGGCTCTCCAACTCCAACA	TGGGGTTATGTGATTCCTCG	60.713	274
c17052_g1_i1	(T)14	TCCACAAACACTCCCTCTCC	GGGTTGATGAAGGGTGAAAA	59.767	169
c17086_g1_i1	(AAG)5	AGTGCATGATTGATGTGGGA	AGGTGGGGATCATTATGCAA	60.155	215
c17094_g1_i1	(A)12	TGCCGCACTAATTCCTTTCT	ATGTTTCATTGCGGAGTGTG	59.572	156
c171_g1_i1	(A)11	CAGCATAAAAGTGGTGCAAGA	CTGTAGCGAAGAAACCGAGG	60.008	134
c17103_g1_i1	(T)11	TCACACTTTGCATAGCACCTG	GCCGTGTCAACTATGCAGAA	59.871	123
c17119_g1_i1	(T)10	GTGGTCGAGGTTTTGGAGAA	CCCAGCAAACAATCAAAGGT	59.971	194
c17124_g2_i1	(A)11	GCATGCTCCAGGACTACCAT	ATGGGGTGATGGAATTGAAA	59.991	247
c17149_g1_i1	(TGT)5	TTTGGAAGGGTCATCCTTTG	AACAACGCAACAACGCAC	59.302	141
c17189_g1_i1	(A)10	ATAATCAACAACCATGCCCC	GGTCACTTTGCTTGGTTCGT	60.156	238
c17204_g1_i1	(T)10	CTCCATTGCCCTCTGTGAGT	AAACATGCTTCCTAAGGCCC	60.451	190
c1721_g2_i1	(TA)9	AGAGGAGTGGGGTTTGAGGT	GAGGAAGGGAGTGAAGGGAC	60.05	173
c17225_g1_i1	(A)10	TTTGAAAACTTGAAACAAGAGCA	GGCTTTGCTAGCGTAAGGAC	59.138	115
c17239_g1_i1	(T)14	AAAAGAAAAACAGATCTTAGAATCGAC	TTTGTGTGCACGAGGGTAAA	60.149	180
c17245_g1_i1	(A)10	CCAACTCTCGATTTGGAAAAG	CTCGCCAATTCAAGGAATGT	60.074	279
c17253_g1_i1	(A)13	CCAATTCAGCTGCGACAGTA	AGGAAAGCCGAACGTGAGTA	59.875	214
c17275_g1_i1	(T)10	GCTGTTCTTTCCGTCCAAGT	CCTCTCCCTGAGATCCAGATG	61.136	230
c17286_g1_i1	(A)10	TGCATCCATCATAAAATTGGAA	TTAATTGGGCAAGTTCCCTG	59.931	279
c17292_g1_i1	(A)15	TGGTTTGGTTCCGTACCATT	TTCATTGACGTGTCACCGTT	60.008	149
c17297_g1_i2	(A)10	TTGGCTAAATAATATTGACAAAGGTT	TTTGTACATTGCTCGTTCCG	59.729	238
c17309_g1_i1	(AT)6	ATCCTTGCACAAGAGTTGGC	TCTCTCACATGCTCAATGGC	59.95	103
c17313_g1_i1	(T)15	TTCAGGCATCCCATTAGTCC	TATTCGGGGTGCTTTTCTTG	60.067	177
c17344_g1_i1	(T)11	TGATTGTGCTTTTCCACGAA	TTGCCAAAGGAAAATGAAGG	60.046	217
c17350_g1_i1	(A)11	TGTCCTACCACCAGAAAGCA	AAAACCTGTGACTTCCGATTG	59.087	222
c17355_g1_i1	(A)19	GCGTCAAACCTCACAAGAATC	TGTGGTGGAAGTGACGAAGA	60.285	240
c17355_g1_i1	(A)11	GTGGCGGTGATAATAATCGG	CACAACCTCTTAACCTCACACC	58.625	209
c17361_g1_i1	(T)10	AACACACGGGCACAATTTTT	AAAAGGAATTTTCAATCTAACAGTG	57.213	101
c17362_g1_i1	(CCA)5	AAGGCCTTCAAACCAGACCT	CGTTGAATTTGGAGGGAAAA	59.91	197
c17362_g1_i1	(T)12	CAGCAGGACAAAATTGGGTT	GACAACCAAGGATCATGAACAA	59.836	176
c17363_g1_i1	(A)12	GTTTTCTTTCTTTTCCCGCC	ATTTCCCTGCTGACCAAATG	59.933	122
c17372_g1_i2	(AG)9	AGATAGAGATGGCGTCGGAA	TTGCTGCTTTTGGAAGGAAT	59.823	134
c17375_g1_i1	(T)11	GACAAAGACCTCTTTCGGTAAAAA	GTGCTCTTGATTTGGGGAAA	60.051	277
c17392_g1_i1	(T)10	CATGGACATTTGCAATGGAT	AATTCTGTTTGCCGAAGGTG	60.11	177
c17401_g1_i1	(T)11	ATTGTATGAATCTCAATTTGATCCT	TTGGTCTAAATTTGGAGTGCC	59.077	105
c17413_g1_i1	(A)11	ATTTTACAGCTGGACGCCAT	CGAACCCCGTTATTTCTGTG	60.357	224
c17437_g1_i1	(A)11	AAGTTTTCTGAAACATTTCTACATGA	CATTTTCATCATCACCGTCG	59.924	169
c1744_g1_i1	(T)11	TTTTCAAAAGTTGGATGGATGA	TCATTCCTCTCTCCCACCAC	60.048	219
c17442_g1_i1	(A)11	TGCAATAACAAGCCTTGCAG	CTTGCTTTTCAAGTGGCTGA	59.195	235
c17444_g1_i1	(T)12	TTGGATTCTGAAATGCTGGA	TGCAGAAATGCACCAGAAAG	59.988	253
c1745_g1_i1	(T)11	CGCCTACTGTGGAAAGCAAT	CCAATTCCCTGAACTTCCAA	59.903	102
c17456_g1_i2	(CAG)5	CAATAGCCCCTGGATTTCAA	TAATATGCTCCGGGCTTGTC	60.06	166
c17461_g1_i1	(TTG)6	CGAAACGGAAGAGAAGAACG	TATGGACGTTTCGTTGGTGA	59.964	187
c17467_g1_i1	(T)10	TTGGTATTGGGCTGCTTAAAA	CAGAATGGGAAATCAGGTGG	60.309	162
c17496_g1_i1	(T)11	TATATACCGCGCATCCCTCT	GAGGGGCAATAAACCCAAAT	60.02	164
c17497_g1_i1	(T)10	CGGTGGAAATTTGGAGGTAA	CCAAAGCAAATGCAACAAGA	59.849	231
c17507_g1_i2	(CAT)6	AATCCGATTCTGGACGTTTG	AAATGAGGCTTGGTTTGCAG	60.249	185
c17517_g1_i1	(A)10	TGATGATGGCTTAGCAATGAAA	CCTCGTTGCACACGATTATG	60.134	157
c17518_g1_i1	(T)10	AACCCATGCGATCTCAACTC	ACTATGCGAGCATTATGGGC	60.088	212
c1752_g3_i1	(T)10	GCACACCAATAACAAACCCC	TCTCCCAAACTTGTTGGACC	59.943	235
c17558_g1_i1	(A)11	ACAGAGGAGACGAAGGGGAT	AAATGTTATGGCGGAAGTGG	59.823	257
c17558_g1_i1	(A)10	CAAGGTGAGAGGAACCCAAA	CACGACGACGGTATCAACAC	60.032	161
c17562_g2_i1	(A)10	TGTAGAACCAATTTTCAAGCCT	GATTGCTTTTTGAGATGCCA	58.846	100
c17566_g1_i1	(AG)6	TACACCACCTCCTTCCCTTG	TCCACATAGCCGTTCAAATG	59.542	277
c1758_g1_i1	(A)10	ACAGCCCCTCTTCTTTCTGA	CCACCATCAAACTAAAGGCA	58.623	212
c17581_g1_i1	(A)11	CCGAGCTACCGTGCCTACTA	CCATCTGGCATAAACTATGAAGG	59.871	179
c17585_g1_i1	(A)11	TGGTGCCAAAATCATGGTAA	TTTCAGAGGAGATGGGCAAC	60.195	270
c17605_g1_i1	(A)14	ATGCTTGAAGGCTGTCGAGT	ACCGTGAAAATAGCCACCAA	60.365	278
c17608_g1_i1	(T)13	GTTTGATGTGCATGTTTGCC	TCACATCACAGTCACGACGA	59.858	255
c17627_g1_i1	(T)10	CCATCAGTTTTGGTGTTCCA	GCATTAGAATTTAGTGCTCCAGAA	59.01	132
c17627_g1_i1	(TTGT)5	TAGTTGATTGGTCGTTGCCA	AATACAGGGCCTAACATGCC	58.93	146
c17630_g1_i2	(T)10	AGCCTAGAGAAAGCAGCGTG	TGTTCAAGTGACCACGTGTATG	59.534	255
c17630_g1_i2	(AC)7	TCCCAAACCCTTTTTCCTTT	GAAGTGCCTCTGTATCCCCA	60.073	237
c17635_g1_i1	(A)11	AGGGGGTTCCAGAAGAAAAA	GCGACACCAAACACATTGAG	60.16	164
c1764_g1_i1	(CT)6	AAAGGGCGAGACTTGGTTCT	TTGTGCCAGTGTTGTTCCTC	59.726	152
c17647_g2_i1	(A)11	CAGTTGTCAAGTAGCAGTGCG	CCCAAGTCTTCTGTTTACCCA	59.084	113
c17647_g2_i1	(T)12	CTTGTTGGCAATTTTTCTCG	CGCACTGCTACTTGACAACTG	59.715	275
c17655_g1_i1	(T)10	TGGTGGAAATGACTCAAGCA	TCCCCAACGTAAACCTGAAC	59.83	279
c17661_g1_i1	(T)11	AAAAGGAGACAGCGAGTCGT	GAGGCGAATTCTCCCTAAAGA	59.806	162
c17661_g1_i1	(T)11	TCGCCGTGATGGTATGACTA	TGGGTTCAGCTTAGGTTTCG	60.241	274
c17684_g1_i1	(T)13	GGCATCAATTTCTCAACCCA	GAAGTCTGCTGCTGTAGCCC	60.164	228
c17685_g1_i1	(TTTA)5	GCCCAAAGTCTTAGTTGCGA	AAAATTGAATGAAGACTCGTTTGA	59.206	190
c17693_g1_i1	(T)10	ATCGAGATGACTGTGCATGG	ATGTCTTGGATTTGCCGAGT	59.556	246
c17719_g1_i1	(A)11	GATCACGGAGAGGACCATGT	GAGCCAATCAAATCCTTGACA	60.066	173
c17726_g1_i2	(A)11	ACAAAACTCCGAAACGCATC	GCCATCTTCGGTACTCTTGC	59.843	235
c17727_g2_i1	(T)10	AATCCATCCACATTCCCAAA	TTGAGGCTTGCGAAAAAGAT	59.96	251
c17732_g1_i2	(A)12	TAAGGACAAAACCCTCACCG	TTCTGTGAGCCCACCTTTTC	60.232	204
c17734_g1_i1	(T)10	TTGTTTGGCATTTTTGGACTC	GCCTCCAGAGTTAGGCTTGTT	59.899	157
c17745_g1_i2	(A)10	CTTGCCTCAACCATCCATTT	ATCCTCGATCGTCTCACTCG	60.372	244
c17745_g1_i2	(T)10	GCCAAAAACTTGGTGGTTCT	AAGATGCAATGCACAGGTTG	59.722	278
c17750_g1_i1	(A)11	TCCCTGTATTACATAGAAAAGGCTG	AGTTGATTTGTGGAGCGGTT	59.598	100
c17769_g1_i1	(A)11	TTCAGTTCATGGATGCGTTT	GCGGCATGTCTATAAGGTTTG	59.622	136
c17786_g1_i1	(GA)7	GTCAGGCCCAACAGTGAAAT	GCTTTTTGGAAATGACGGAA	60.053	244
c17803_g1_i1	(T)11	ACCAGGGAAATTGGGTTTTC	GTGTACTTGGGGTCTTGGGA	59.82	160
c17807_g1_i1	(T)11	CCTGACGCCAAAGAGGTACA	AACACAGTGGGCACACACAT	59.922	188
c17814_g1_i1	(CCA)6	CTTCCACCGTTGCTCTTCTC	CAGGTTTGAGCCCGAAGTAG	59.869	254
c1782_g1_i1	(T)10	CACCTGCACATTTGCATACC	CAATTGCAAGAGTTGTCTCACA	58.975	248
c17825_g1_i1	(A)10	TCCCAATAAAAAGGGCAACT	TACATCGCCTTTAAGCAGCA	59.608	252
c17834_g1_i1	(T)11	CACTGACTAGCCCCTTCTGC	TTCCAAAACATGTGTCCTGC	59.547	216
c17844_g1_i1	(A)11	GTTTGGTACTGCCGCTCTTC	TGAGAAAAGAGAAAAATATTGTTGGA	59.593	170
c1786_g1_i1	(A)11	GCCTCCACTTTGGATGGTAA	CCAATGCAATTTTGGATGGTA	60.554	271
c17871_g1_i2	(T)10	TCGTCGGTTGAATCTTGTGA	TGTACTTGCCACCAACCAAA	60.004	229
c17903_g2_i1	(T)11	TGTTTTCTTTGGGGTGTTTTG	AGGCATTCCAAAATGTCAGC	60.081	221
c17915_g1_i1	(A)10	CATTCATAGGCCCAGTGAGAA	TCATTTAATTTTCCAGTCCCTTTT	59.326	163
c1792_g1_i1	(A)10	TTTCGACAGGTTTGGTTTCC	TCCGAATCCAAGATTCCAAG	60.006	203
c17938_g1_i1	(T)10	GCATTGAATAAGGTCTGGCA	TGCTCAGAGAAGGCCAGATT	60.096	108
c1794_g1_i1	(T)10	TTGTAAGGTACCGAGTGGGG	TCACCAAAGGACAAAATCCC	59.767	137
c17941_g1_i1	(T)10	GCCGTCACAAACATGCTCTA	TCAATCCCCAAATGACAACA	59.75	269
c17948_g1_i1	(TTA)5	TTTGCAAATGTCTACTCAATCACA	AACACCATTTACAGCAGATAAGG	57.422	133
c18015_g1_i1	(A)10	GCAAGAAAATGGGGTAAGAGG	TTGACATGGAGTTGCTTTGC	59.847	117
c18042_g2_i1	(T)10	GCCTTCTCCCTTTTGCTAGG	GGTCCAGGATTTTACTCGGG	60.683	262
c18116_g1_i1	(A)10	TTGCCTTCTTTTACAGTAGCTGTTT	TTGAACACAGGAAACAATTCG	58.661	250
c1813_g1_i1	(T)10	GCATTTGGCGCTTTTATCAT	GAGAAAGATGCCACCATCAAA	60.066	241
c18136_g1_i1	(A)10	AAAGTTCTAGCCTATTTTCACAACC	TTTTTGCAAGTCATGGTGTTT	58.187	109
c18144_g1_i1	(TA)6	CCTTGTATTGGAGAATGCATCA	TGACCACGAAATTGGAACAA	59.941	181
c18147_g1_i1	(T)10	GAAAACGGCATTTAAATTTTGAG	TGGTAATTGCACACATGTAAAAA	58.088	196
c18180_g1_i1	(T)11	TTGTGAAAACTAGAGCCTGCAA	CTATTGTTTCGTTTGCCGTG	59.226	112
c18186_g1_i1	(T)12	TTAAGGTTGAAGCCCACAAAA	CAAAGCACAGATATAAAGGATGGA	59.541	161
c18196_g1_i1	(T)11	AGCCCTACATCACACCCATC	ATGATCGAATCCCTTTTCCC	60.096	207
c18223_g2_i1	(A)10	TTTGGAGTGCAAAGCACAAG	AGTGGGGAACAACCCTTACA	59.304	279
c18269_g1_i1	(A)11	ATGAAAGCAAATTTGGTCGG	GGCTTGTTGACCTCCTTTGA	60.232	158
c18283_g2_i1	(TG)6	TCAATTCCGACCTTTGGAAC	GCTATCACCTCAGCATCTGGA	60.377	224
c18300_g1_i2	(T)11	TATCTATGGCGCCTTTCACC	GTCCCTGCCAAGTGTTCTGT	60.159	108
c18300_g1_i2	(T)10	TTGGGTGAGTTCGTTTTGTTC	GGTGAAAGGCGCCATAGATA	60.06	183
c1831_g1_i1	(GAG)6	AACTACTCCATCACCCGCAC	ACCAATCCAGCTCCAGTGAG	60.261	268
c18317_g1_i1	(CGG)5	TGCTCTCGGACTTGAGGAGT	CAAACCACCGTCACTTTCCT	60.005	218
c18320_g1_i1	(T)10	CCCCAACTTCACGAAAGTGT	GTATCAGCACTGCTCTGCCA	60.168	156
c18326_g1_i2	(GGT)5	GGCGTGGTACCTCACTCAAT	CCTTCACCTTTCGCACTCTC	59.989	253
c18347_g1_i1	(A)10	TGGTATTCAAAGTACAAAAATGTCAGA	TGCAAGCTTCTGTTATTGCG	60.155	105
c18370_g1_i1	(T)10	CAGTCTGACAGAGAGACCCCA	GGTGAGATTGCTGGCAAAAG	60.776	234
c18370_g1_i1	(T)13	GCTGGGAGAAAATAAAAGGGA	GGGAAGAGATCACAAGATTGG	58.582	185
c18378_g2_i1	(A)10	GGAGGAACATGTAGGAAGGAAA	TTCTGGGCTAGTTGCTGTCA	59.591	203
c1839_g1_i1	(A)10	CCAAAAGCAACTATCACGCA	TCGAATCGTTTCTCCGAATC	60.155	219
c18424_g2_i1	(ATG)5	TGATGGACAACAGCAATGGT	GGCAGAGTTCGGGATTGTAA	60.074	269
c18434_g2_i1	(A)10	GACTCACACTTGAATTCCTAACAAA	CCAAATGAAGCAATCGAAAAA	60.061	145
c18459_g1_i1	(A)10	TTGTCACAAGGTAAGGCGAA	TGCCAATCCTGATCAATGAA	60.009	277
c18477_g1_i1	(A)10	CCGCTGGAAAGGGTAATTTT	AAGTCAGGAACGAAGCCAGA	59.989	193
c18502_g1_i1	(T)10	CTCTCCCCTTCCTCTTGCTT	CAAGTCCAAGCTGCCAGAAT	60.397	157
c1851_g1_i1	(T)10	TAAGGTTAGCAGGGGCAGAA	TGACTGAAGTATGCCAAGCG	60.011	242
c18515_g1_i1	(T)11	CACCGAACAAGTATACCGGC	TTCTTTTCAAACTTGTATTGTGCAG	59.761	231
c18525_g1_i1	(A)10	ACATGGCAGACAAACATGGA	GCATTCAGGTTCTTCCTTGG	59.67	123
c18538_g1_i1	(A)10	TAGCAATTTGTCGGAGCAGA	TGTCGTTCAACTTCCGTTTG	59.734	191
c18546_g1_i1	(ATG)5	ATTTCTGGATCGAGGAGCAA	GGGTAGGGAACACAGATTTCA	58.898	100
c18549_g2_i1	(ATC)5	TTGGTCAAGAAGCCACCTTT	TCCCACTCCATTGTTGATGA	59.893	219
c18559_g1_i1	(T)10	TTGCAATAGACATGAGGGACA	TCCGTGACCAACTATTTCAGC	60.125	115
c18571_g1_i1	(A)12	TGAAAAGGCCACTATGTCCC	GGTCTGCAATGAGTTTGTTTGA	60.154	211
c18595_g2_i1	(A)10	CATTTCCAAAGCAGCAAGGT	TTCATTCACCGTGTAACTAACGA	59.566	123
c18601_g1_i1	(T)13	AGTGTCGGGAAAGGTAACGA	CAACGAATTGTCGAGTCTTTCA	60.284	248
c18615_g1_i1	(T)10	CAGCACTTATTTTCACCTCCG	TGAGTGGCAACTAGACGACTT	57.619	140
c18657_g1_i1	(T)10	GGGTGTAGGCAGAGGTGAAA	TCCCAAGGGAAAATGTGAAG	59.903	250
c18659_g1_i1	(TC)6	CGACGCCGATCCACTATAC	ACATGGAAAAACCAATCCCA	60.029	157
c18667_g1_i1	(AG)7	GTCAGAGACGAGGATTTCCG	TTAGTAACGCCCAGCACTCC	60.27	273
c18671_g1_i1	(T)10	CCACCATCACCACCTTATCC	GAGGGTGAAGAGAAGGCTGA	59.53	269
c18671_g1_i1	(TCA)6	TCCACATCATTGGGCATAAA	CGGGATGTTCAAACACATTG	59.816	279
c18682_g1_i2	(A)10	CATACAAAAGCCACCACCG	TGCATACAGCTTAACTAATTGGAGA	59.404	143
c18697_g1_i1	(TA)6	TTCGTTCAAGCAATGCCTTT	CGAATGCAGCTTTTGAGAGA	59.297	248
c1870_g1_i1	(T)10	TCTGAAGTGCAGGGAATCAT	TGCTGCTACTTCAAAAGCATAC	57.452	190
c18702_g2_i1	(A)11	CAGTGGAATGGGACAACAAA	TTTTGCATTCTTATCATCAGCC	59.216	219
c18721_g1_i1	(CT)8	GCTCCTCCTCAGGTTGGACT	AGCATTGCAATCAATCCCAT	60.304	144
c18726_g2_i1	(A)10	TCTGCCAGACAGAGACAGGA	TTCAGTTGGCAAATTTGATGAT	59.456	147
c18734_g1_i1	(T)12	ATAAATGGCAGCCTGAGTGG	GTTTGATGGGCATGCTTCTT	60.081	175
c18734_g1_i1	(A)12	GGAAACTTGGGAATGAGCTG	CAAGTTTCTCTTTTTCGTCGG	59.004	247
c18737_g1_i1	(TC)6	GGTTCGGATTCTGGTTCTCA	TCCCCAATCAAAGGTCAAAC	59.767	187
c18738_g1_i1	(T)10	TTTTGATGCTCCACGACTTG	TATGCGAGCTGGAATCAGTG	59.972	254
c18741_g1_i1	(GT)6	TTTTCGGAGGTTCTGGTCTG	AACCAATCAATCCCAAGTTGA	59.278	173
c18742_g1_i2	(A)12	GAGGTGGACATCACCGTTCT	ACAACCTATCCAGGGCATCA	60.34	127
c18750_g2_i1	(T)11	ATGTGATTGTGCTCAACGGA	GCAAGCTACAAGACCTTCAATG	59.044	265
c18750_g2_i1	(A)10	CGGTTAACATCGTTAGTGACCA	TGAAATGCTCCATCTAAACACAA	59.639	263
c18766_g1_i1	(T)10	CCTTGACTACGGGTTGCATT	TTTGGTCCTATCGGTTGTTTG	59.847	212
c18766_g1_i1	(A)10	GACAAACAACCGATAGGACCA	TGCTTTTGGTCCCACTAAAT	57.217	136
c18776_g1_i1	(T)10	TGAAAAGGAAATAGAGCGGAA	GGAAGAGGAAAGATGAGAGGG	59.266	275
c1878_g1_i1	(T)10	GTGGCGTGCTCTACATTCCT	TGAGGAACGCATACCATTGA	60.073	128
c18784_g2_i1	(A)11	TGCAAGACACCTCTGCATTC	AATGCTGCTAAACAGGGAGC	59.481	113
c18789_g1_i2	(CCT)5	ACCGCCTCTTTCTCCTCAAC	CCCTCAAACACCACAGGTTT	59.861	211
c18791_g2_i1	(CGG)6	GCTTATGGAGCTTCTGACGG	CAGATACGCTACTCGGAGGC	60	175
c18796_g1_i1	(TC)6	CCCATGTTGGTTGGATCTCT	TTTGGCATTTCTCTCATCCC	60.014	213
c18804_g1_i1	(T)10	CCACCACAGACAGCTTCAGA	TAGCCAGGAAAGCTCGTGTT	60.015	170
c18808_g1_i1	(A)11	CCCTCATTCTAAGTTCCGCA	TGCTGATCTATACGATAACTTTTGC	58.954	248
c18814_g1_i1	(T)22	ATGTCGGAGAGAAAAGGGGT	ACAACAGCCATTGCATGAGA	60.272	229
c18832_g1_i1	(TG)7	TTGTGCAATGCCATGAAAAT	AGAAGAGGAACACCCACACC	59	126
c18851_g1_i1	(A)10	GCGTTTCTCACAAATCGACA	GGAGCAGCCATAGGATCAAG	59.797	230
c18869_g1_i1	(A)12	GAGAATGGAGGCAGCTCAAC	AAAACCATGGCTGTCACACTC	60.028	278
c18900_g1_i1	(CT)8	ACCAACCCTGAGCTTCTCG	AGAAACCCCATTTCATTCCC	59.996	233
c18915_g1_i1	(AT)6	CGCAAAGTCTAAGACGACCC	AATTTTTCCTCATCCGGCTC	60.399	255
c18922_g1_i1	(A)10	CATGGACACTTCTCCAAGCA	GTCGCAAATCTTTCAAAGCC	59.829	200
c18939_g2_i1	(A)13	GCATAGCAAGTTGGAGCAGA	AAGTACACCAGTATCAGTCATAGGAA	57.494	241
c18940_g2_i1	(T)10	TGGACCACAAGTATTAGAGCCA	TTTTGGAAATGGTGAAAGCC	59.916	112
c18955_g1_i1	(A)10	CGTTACTCAACAAGAGTTTATGCAA	TAAGCGCTTTAGTCCCTCCA	59.975	229
c18965_g1_i1	(AT)9	TGTTCACATTGCAGGTGAGAG	TTGGTAGGTGCAGCTGTAGG	58.949	134
c18967_g1_i1	(CAT)5	TTCCCAAGTAATGGTGGCAT	AATGGCCATAATGTGTGCAG	59.425	270
c18968_g2_i1	(T)11	TGAATCAAATTTCAGGACTGCT	ACTCTATCCGGGCTTCACCT	60.096	261
c18971_g1_i2	(A)15	TTTGGCTGCAACCTACCCTA	CGACCACAGCATAGCGAGTA	60.035	240
c18975_g1_i1	(A)10	GCCCATTAAATCACACTAGATAACA	GCGCTACCTCCTTCCTTCTT	59.983	160
c18995_g1_i1	(A)10	GCTCATGAACAAGATTGTGTTTT	GAGAACAGGAATGACAGCCC	59.661	252
c19000_g1_i1	(GT)6	GTTTGGTGGTGGGATGGTAG	TCCCACTTCTGAACCCTCAC	60.088	204
c19004_g1_i1	(T)10	GGCCATGATAAAGAAATCGG	ACATGGCAGGGAAAACTACG	59.993	246
c19007_g1_i1	(A)10	TGCAGCTCACATCCTTCAAC	GACCGTGTTGCAGTTTTTCC	60.538	186
c19065_g1_i1	(A)11	ATGCCACTGTGAACGAACAA	GGTCTTAAGTCCTGTACGTGGG	59.922	214
c19103_g1_i1	(TCTATC)5	TTTTAGAACACGTGCCCTCC	GCTCCAATGAGACAGGGAAG	59.803	113
c19112_g1_i1	(TG)6	CTTGGTTTGGTTCTGTGTGC	AATCTGGAGCAGATCCATTCA	59.644	201
c1914_g1_i1	(CTA)5	GGTGCCATGCGATAATAGGT	GGCAAACAAAAACCCTCATC	59.41	249
c19140_g1_i1	(A)12	CACATGTGCAAAAGGAGGTG	AGGCAATCTCGAGGTGAGTG	60.408	180
c19145_g1_i1	(A)12	TGTTCATGTCTTGCCACCTC	CCACACATTCGCTACCTCAA	59.716	268
c19148_g1_i1	(A)13	GTTAGGGCGATTTTGTTCCA	TCAGGTTTCCCTCGTCAATC	60.05	133
c19154_g1_i1	(A)13	GCAGTATCAAATTAATCAAACAACG	ACACGATCCTTCCTTGCTCA	60.801	179
c19157_g1_i1	(T)12	CCACCAATTGGATTTCAGGT	AGAAGGCCACATTGGATCTG	60.073	225
c19180_g1_i1	(A)10	TTCAGTGCTATGGTTCCGGT	CCAGACGGAGGGACCTAAT	58.952	133
c19206_g1_i1	(T)13	CGGTGAGCACTACAAACAACC	CACCACTTGCATCACAGCTT	59.905	145
c19214_g2_i1	(A)11	ACTAGGGACATGTTGGCTGC	AAGAGCGCTATAAAGATGCTGG	60.03	161
c19223_g1_i1	(TTG)5	AGCTGTTACGCACTTGCCTT	CCCAGACCGAAGAAGACGTA	60.246	113
c19230_g1_i1	(TA)7	TCACGTGCGTAGCAACAGAT	TTGCCAGTGACAGCAAAAAC	59.888	237
c19233_g1_i1	(TG)6	GATTTTGGGTTGAAGGCAGA	TGGATGGTTTGTGTTTGACA	58.351	111
c19245_g1_i1	(CGG)5	TTCATTGTTCTGAGTTGCCG	CTCCGTATGCACCTCCAAAT	59.955	233
c19260_g1_i1	(GAA)5	CGAAGAGGAGGTGTTGAAGC	TTCCAAGAGCTTCCTCCAAA	59.926	215
c19260_g1_i1	(T)11	TTGAGGCAAGCCATATCAAA	GGCGTTTTCATCCAGATGTT	59.939	220
c19263_g1_i1	(CAT)5	TCCTCCCAGTCCACATCTTC	TGATCCTTCTAGCCGTGCTT	59.978	201
c19263_g1_i1	(A)10	TTTGGTCAGCCACCACATTA	GGGACAAGTGGTCCAATTCA	60.758	126
c19263_g1_i1	(A)11	TTTGGTCAGCCACCACATTA	GTTTCATTTCCAGTGGCCTT	59.031	264
c19285_g1_i1	(T)10	TGCTCATGTTTTGGTGGATT	GCCATTCTCCAATGTCACCT	59.934	195
c19299_g1_i1	(CT)7	AAGCAGAAATGAATCCCACG	AACCTCATCGCGAGACAAGT	59.874	236
c19299_g1_i1	(ACC)5	CAGGGGTCAAGCGAGTAGAG	TACAATTGCTGGTGGTGCAT	59.995	233
c19309_g1_i1	(A)10	GAAAATTGATTGGCACCGAG	GACATGGTTACTTTGAAACGCA	60.039	244
c1931_g2_i1	(T)10	ATGTTGAAATCTTATCCTTCAGTAAGT	TTTTCAGCAACACCCAGATG	59.691	111
c19311_g2_i1	(T)11	GGATCACTGGCATCCATTTT	GGCTTGAAATTCTGCCTCAG	59.955	245
c19319_g1_i1	(TGT)5	ATGACACGGGATTTGGTTGT	CACTTGAATCCAGTAGGACACC	58.576	174
c19333_g1_i1	(TCTT)5	CTTATCGGGGCAATTTTGAA	TGTGTCAGTGAGTGGGTGCT	60.368	264
c19333_g1_i1	(GTT)5	TCTGAACCCAACAACAACCA	TTCAAAATTGCCCCGATAAG	59.901	225
c19351_g2_i1	(TC)6	GATCACAACTTCTCCTTCCCC	TGAAATTAGAAAAGGAACGTGGA	59.991	107
c19353_g1_i1	(TTG)6	GGAGAAGGGGTTCGAGATTC	CACTTAACCGCTCTGCTTCC	60.015	279
c19385_g2_i1	(A)13	TCGCCGATTCCTTTGTATTT	CATGATCCTACAGCCCATCA	59.476	188
c19406_g1_i1	(AAC)5	CAACAACCACCACTCCTCCT	TATTGATGGTGTTGGCTGGA	59.924	144
c19406_g1_i1	(CT)6	CGAGTCAGTTTCTTGCTCCC	CACATCTCATGTGGGTGGAG	59.954	258
c1941_g1_i1	(A)11	GCTAAGTGCACAAGCAGCAC	TGAGTCTAAAAACAAAAGAAAAGAGGA	60.187	136
c19420_g1_i1	(A)10	TAAGAGGACCCAACCCAGTG	TGAAATGGGTCGATGATGAA	59.859	274
c19426_g1_i2	(CT)7	GTTCCCCACCACAGAGAAGA	GATGAGGGTGTGCAGTTTGA	59.682	238
c19426_g1_i2	(T)11	TCTTTCGGTTCAGGACTGCT	GCCCCCACTAACATTCTCAA	59.933	174
c19436_g2_i1	(GAG)6	AAGCGAATTTGGCAATTGAT	TGTTTTTCTTCCTCCTCCCC	60.414	151
c19447_g1_i1	(CTT)5	AACCCCAATCTGCACTGAAC	GTGAGGAAATCGACAACGGT	59.973	183
c19466_g1_i1	(A)14	GCTTTAAGCAAGGCAAAGTTACA	ATGACGCATCATTGGAGATG	59.482	252
c19467_g1_i1	(A)11	TGTGTGCAATTTGGATGTGTT	ATTTTGGTTGGGCTTACACG	59.861	277
c19472_g1_i1	(T)10	TTGAATGGTGATGGATGGAA	CTTGGGCCAAAATTCAAGTC	59.546	267
c19477_g1_i1	(A)10	GTCTTTGCAGGTTGAGAGGG	TGCTCTCATAAGTTCGGCCT	59.978	204
c19481_g1_i1	(T)10	TGGTTATTGTTGTGATGGCTTC	CCATCCAAACACAAGGTTAGTT	58.035	136
c1950_g1_i1	(A)11	CCCCATGCCATCTCACTACT	AACTGAGGGACGGGTGGTAT	60.628	236
c19500_g1_i1	(A)11	GGTCATTTGCTCCGGTAAAA	AGCGTGCTTTTCCACAGAAT	59.882	219
c19507_g1_i1	(T)11	GGAATGCTGCAGATGATTGA	CAACCAGGTCGTACCTGTCA	59.591	189
c19513_g1_i1	(A)11	GGACCCAACATGGAAACAAC	TCTCCTCTCCATTGCACACA	60.402	265
c19513_g1_i1	(AAT)6	TGTGATGAGTTTGCCAAAGG	GCTCATCAAGCCAAGCTTCT	59.723	160
c19513_g1_i2	(AAT)6	TGTGATGAGTTTGCCAAAGG	GCTCATCAAGCCAAGCTTCT	59.723	160
c19524_g1_i1	(CAA)5	GTGTATGTCTGATTGGTCTATTCCT	GCTATCGTCGCCACTACCAT	60.125	130
c19524_g2_i1	(TCA)6	AAAAGGAAGCAAGAAGGGTAGT	CACCATTTTTCTCTGCCCAT	59.933	233
c19539_g1_i1	(AT)6	AAAAATTGGAAGGATTGGATG	CCAAGGCCTATCAGTTGGAA	60.066	153
c1954_g1_i1	(A)11	TTGGTTGTTACATGGCTAAACG	TGGTGGATTGCCATTACTGA	59.924	102
c19542_g1_i1	(A)10	TTTGCGAACTTCACCAAATG	ATCCAACCGAAAGCTCAAAA	59.685	251
c19552_g1_i1	(T)10	TGTTTCCCTTTTATCACTCTTCA	CACTCCTTTCTTTCCACCACTT	59.655	122
c19562_g1_i1	(A)11	CATCCCATTGTCAACACGAG	CCTTGGAACAATTTGAGGTG	58.049	230
c19583_g1_i1	(AT)6	AACATCCACCCCAAAAAGAA	CCTCTTGGGGAGACTGAACA	60.229	255
c19583_g1_i1	(A)13	TGGCCAAAAGAGAACATCTACA	TTGGTAATAATGCCTTGCCA	59.029	115
c1960_g1_i1	(T)10	CAGCTGCCATGTGATTGTCT	TGGTTAAATGATAGCTGGAGGTG	60.369	240
c19628_g1_i1	(AAT)5	ATGGGAGTCACATCCTCTGC	GGAATGAAAATTGGTCGCAT	59.768	246
c19640_g1_i2	(T)10	TTTTGGGCAAACAGGGTAAG	GCGAGAGCCTCTGCTCTAAA	60	248
c19645_g1_i1	(A)10	AGTTGGTGGGATCAAGAACG	TCGATCTTGTTTTTCTTCTCCTTT	59.786	149
c19690_g1_i1	(TGC)5	AGGGAGAGAAGGAGGTGGAG	CCGTGCATGTGACTAGGATG	60.136	187
c19695_g1_i1	(T)10	AGGCCATCTTTGTCCCTTCT	ATGATCATGCATGGCTTCAA	60.041	222
c19695_g1_i1	(AG)6	GAGGGCAGGGAAGGTTAAAA	CAACACTGACCACACCGTTC	60.047	183
c19711_g1_i1	(A)11	ATCAAATCCCCATGAGACCA	GGGGAACAACAGAAGCAAAA	60.088	132
c19717_g1_i1	(TG)6	ACCACCAACTCCCGGTTATT	GCAGTAGGTTTATCCGCACC	59.597	239
c19727_g1_i1	(A)10	CCATCATCACAGTTACTGCAAA	CGTTGATCAATTGAATTTGGG	60.174	222
c19735_g1_i1	(A)10	AGTTGCCATGTCACATCCCT	TATGGGTTCTCAATCGAGGC	60.036	185
c19761_g1_i1	(TGG)5	TTGGGACAAGGTAATGGTGG	AACTTTTACCGGCTGACCCT	59.998	112
c19770_g2_i1	(CT)6	GCACAAAATGGTCGATCAGG	CGACCTGATTCTGGATGGTT	59.927	252
c1979_g1_i1	(T)10	TTGTGGAAGAACACAAACGG	TGGCATCCCACTTGTATGGT	61.188	237
c19796_g1_i1	(AG)8	TTTTGGATTTTTGGCGTGTT	ACAAGTGTCACGTCAACCCA	60.047	208
c1980_g1_i1	(TA)6	TTCTTTTATGAACGAAAATTAGGATT	TAGCCCATAACAAATTGGGC	59.795	278
c19800_g1_i1	(T)12	CTGAATCGCCTCTCCATCTC	GCCTCTGGCCGTATTTCATA	60.06	174
c19833_g1_i1	(TC)6	TTGTGTTTAGTCTTAGTTCTTGGCA	GGGCTACCCTCGCTGACTAT	60.619	140
c19874_g1_i1	(A)11	TCAGTTCCACCGTTTTGTCA	ACCTTTTTCCTTTCCCAAGC	59.571	122
c1989_g2_i1	(TA)9	GTTCTCCTGCAAAACCCAAC	GAGCAAAAGCCTCCATCACT	59.434	169
c19908_g1_i1	(T)10	AAAGGCAAAACAACTGAGGG	GGCCCGAGTAATCCAGAAAT	60.286	205
c19917_g1_i1	(T)10	GGTACCTTTGAAAGCTTGTTTGA	CCCAGACAAAGAAAAACCCA	59.942	201
c19948_g1_i1	(T)11	TTGAGGGACTCGAGGTATGC	CTGCAGAAGTATAATATTTGATTTGG	57.621	191
c19970_g2_i1	(TA)6	ATAAAAGGGGTGATGGGAGG	GCTCCCTGATTCCAAACTGA	60.195	279
c19981_g1_i2	(T)10	CCAATCAGAAAATGCAGTTCA	CATGCACACCCACTGATCTC	60.121	240
c19982_g1_i1	(A)10	CAGGCTCCATGGAAACAGAT	CTTCTCTCATCGGCGCTAAC	60.118	152
c19983_g1_i1	(T)13	CAGCCCCAAAATACCTTTCA	ATCGCCAATTACATTCCTCG	59.923	225
c19985_g1_i1	(AGA)5	GGCGTGAAGCTCGTAAAAAG	GAAAAAGCCATTGGAACGAA	60.053	155
c19991_g1_i1	(A)13	GGAGGAATAAGCAAATGGCA	TAGGCTATATTGCGCCAGGT	59.726	128
c19999_g1_i1	(T)11	CTTTGGTGGTGGCTTTTTGT	TTCTGAATCCCATCGTGTCC	60.871	220
c20007_g2_i1	(A)19	TCGGTTTACAGGAGCAAGTG	AGCACCTGAAACAGACCACA	59.31	267
c20023_g1_i2	(A)12	GCAAGAAAATGCTGGGTTTC	ATGCTGGCACCGACTAAATC	60.103	278
c20023_g1_i2	(T)11	TATTCAATCCAACCCAACCC	ACGGTTTCAGGTTTCACGTC	60.012	245
c20031_g1_i1	(TAT)5	TCCATCATCCAATTCGGTTT	CCATAATGATCACACAAGAGCAA	60.011	185
c20053_g1_i1	(A)12	AAATTAACATCTTATTCATCCATTTTC	CGGATGGAGAATTTTGTGGT	59.79	221
c20058_g1_i1	(T)10	AGTTTGACAACCCAACTGGC	CATTGAGCAGACACCCTCAA	59.831	223
c20060_g1_i2	(GAA)5	TCTTCACCGAGGGTTTTCAC	GTGGTAGGGGATTGGGAACT	60.052	115
c20060_g1_i2	(T)10	TGGAGGCATGAATAGGAAGG	ACCAAAAATCAGCATCTCCG	60.074	119
c20069_g1_i1	(A)11	GGTTCCATCAGACCTTATAGGTAAT	ACCTGTTTGCCATTTTCAGG	59.971	272
c20074_g1_i1	(A)10	TGGTACAGAAGAAATGGCCC	TGGATTGCAGTCTTTATCGTG	58.785	220
c20075_g1_i1	(CT)7	TCAACCACCGCTAATCTTCC	GGTCAGTTGCCCCAAGTAAA	59.971	262
c201_g1_i1	(A)12	GAAGCCCCGGTACTTCAAAT	GAAACAAGTATTTTGGCAAGGTTT	59.833	125
c20111_g1_i1	(T)10	ATTATCCGCTAGATCGCTGC	TCGAATTCTCAAAAGAGGAGATG	59.843	133
c20119_g2_i1	(T)10	CTCAGACCTTGCAGGGAGAG	GCAAAACCTCCGAAAACAAA	60.089	264
c20119_g2_i1	(AGT)6	TTCTTGATCAGAGCCCCAAC	CCAAGCAGATTTCCAAATTCA	60.06	169
c20120_g1_i1	(A)11	CCTTTCTGAAATGTACTCAACCG	TGTAGCGTCACTAACGACCAA	59.401	279
c20125_g1_i1	(A)13	TGGGTTGTTCTTGCTCCCTA	TGAGTATCTTGATTATGTCATTTGAA	57.046	199
c20162_g1_i1	(CTT)5	CTCTTCATGTTCCACGCTGA	TACGTGATCGAAACGCTGTC	59.871	173
c20189_g1_i1	(T)10	GAAGAAGAAGGAGGAAGCCC	AAGGAGCAAGAGCGACTGAG	59.891	132
c20201_g1_i2	(T)11	TCTGCAAGAGGCTGTTTGAA	ATTGGCAGGAACAAGTTTGG	59.971	240
c20201_g1_i2	(A)10	TGAATTTGGATGAACAAATGAAA	GGTCAGTGTGCGATTCTTCA	59.837	233
c20203_g1_i1	(T)10	AACCTTTTTAAATGTACAGACAAATG	AGAACAGCATGTCCCAGACC	60.12	231
c20205_g1_i1	(TC)7	TCTCTTCGTCGCTTCTGGTT	ACAAGTGCCTGAAGTTCGCT	60.058	192
c20205_g1_i2	(TC)7	TCTCTTCGTCGCTTCTGGTT	ACAAGTGCCTGAAGTTCGCT	60.058	192
c20210_g1_i1	(T)11	TTTTGCCTTTTATTCTGGGG	GGCTGATAAGGGGGAGAGAC	60.037	208
c20211_g1_i1	(A)13	CCCAACAAAAGAAAAACAATGG	ATTGGATCACTGGAGGGCTT	60.853	187
c20238_g2_i1	(A)10	TGGATCGCCCTCAACATTAT	CCCAATCCCTAAAAGGGAAG	59.766	278
c20260_g1_i1	(A)10	TGTCTTCGTTGCATTTCAGG	ATATCAGGGCGTTTCTGGTG	59.955	202
c20269_g2_i1	(TTA)5	CTATCTGATTTGCCGGTTGG	CGGAGGAGTTTCCACCAATA	59.926	257
c20272_g1_i1	(ATT)6	TATCCATGCCCAAACACAAA	CCGTCTCAGACTTCCTCGTC	59.986	264
c20274_g1_i1	(AT)7	TGCGATTCTCTGTACACTGTTCT	AAGGGAAACCCAAATCCAAG	60.159	139
c20275_g2_i1	(A)11	CGAGTTGAGAAAAATGCATGA	CCAGGCACAATGTACTCACAA	59.624	114
c20294_g1_i2	(T)10	ACCCTTTCAAGTTCGTGGTG	GCACTCTTCCCAGCTTTCAC	59.997	229
c20294_g1_i2	(A)10	GTGAAAGCTGGGAAGAGTGC	TCATGAGATCACAGCTTCGC	60.104	156
c2030_g1_i1	(T)11	TCATCATCCTGATTCCTGAAAA	AGGAAGCCTCCAAAGAGGTC	59.817	178
c20300_g2_i1	(T)12	TGGACGATCAGAGCACAAAG	AAACCAGCAAAGGTCCCATA	59.429	280
c20313_g1_i1	(A)10	CACTTATGCCAGCCCTGAAT	GATCTAATGGGGCAAGCGTA	60.06	204
c20317_g1_i2	(GAT)6	AAGTTGACGATGAAGCGGAG	ACTGCACGATCACTAACCCC	59.997	196
c20333_g2_i1	(A)10	GAAGCGGGTTGTGCTTTTAG	CCACCATAACCACATGACCA	60.088	137
c20336_g1_i1	(T)10	CATGGTGAAGGTTTTTGCAG	CAAAGTTTCTTCCTCTGGTCTACG	60.656	129
c20343_g2_i1	(CCT)5	TTCCTTCATCACTTGGAGGC	CTAGGAGGGATTGGAGGAGG	60.023	265
c20347_g1_i1	(A)11	TCACATGCCTCCAAATGAAA	TGCGTGATGTTGGAGTAAAAG	58.833	155
c20385_g1_i1	(T)10	TCCACACACGTCCAATCCTA	TTCAATCCTCGTGGGAGAAC	60.05	202
c20387_g2_i1	(T)10	TGTGGAAAGGTGGATCTCTCA	TGCTTTACAGCTAATCAGAAAATGA	59.504	192
c20390_g1_i1	(A)10	TCACAGAAGGTAACCGACCC	TCCCCTCTGTCCAAAGTACG	60.103	238
c20395_g1_i1	(T)10	TTCACAATGAGGCAAGTGCT	GTTGCTTTGCTTCCTCCAAG	59.993	261
c20400_g1_i1	(A)10	TTTTGTTGCGTTCTGTTTTAAAGT	CACCTTCCATAACCATGCCT	59.813	255
c20406_g1_i2	(T)12	CAAGAGTGTGCACCTGAGGA	TTTTGGGTGCCTTTGTTTTC	59.953	248
c20411_g1_i1	(T)10	GCTTTGGGACTGGTTCGATA	ACCATGAGCAGCTTGTAGCA	59.621	224
c20442_g1_i1	(A)12	ACGAGCCAAAATCCTTTTCC	TCTTCGACTGATCCGTTGTCT	59.859	213
c20449_g1_i1	(A)13	CTCAGATTCAGCCACCACAA	TAAATAGCCTTCACAGCCGC	60.364	244
c20457_g1_i1	(T)10	CCTTGGGGTCAAGAGAAAGA	GCTAACGACTCCACCACCAT	59.997	110
c20457_g1_i1	(TA)9	CCTTTGACCAAATTTTCATCG	TTGTGAAGTCGACAACAGGTG	59.779	188
c20457_g1_i1	(TA)8	TCCCTTTCCAAAGTGTCTTACC	GCTAACGACTCCACCACCAT	59.997	234
c20502_g1_i1	(A)10	AAATTATTAGCCCAAGCCCAA	ACTTCTCTTCGCTCCCATCA	59.95	235
c2051_g1_i1	(T)10	ATTGCGGCAGTTGAAATAGC	ACCCAAATGTCTACATCCGC	59.82	206
c20533_g1_i1	(T)11	CGCTGCTATTTTGGAAGCAT	CACGGCTGTTCCAACCTTA	59.7	218
c20549_g1_i1	(T)10	GGCACCTCTAACAAATCCCA	ATTGCTTTGGATGCCATCTT	59.533	260
c20549_g1_i1	(A)10	GTTGGAAGTTGGGAGTTGGA	GGGACATTGTCTGTGCTGTG	60.162	108
c20549_g1_i1	(TCA)5	TGGCATCCAAAGCAATTACA	TCCATTTTAGCCAATGAGGC	60.038	278
c20552_g1_i1	(T)12	CAAGCAGTTCGAAAGGAAGC	TGGAGCAGAGGGGTAAATCA	60.594	133
c20558_g1_i1	(A)10	AGGAGGTTGTGGCTTAGGGT	AAATTGCAATCCCAAACTGC	59.945	227
c20583_g1_i1	(TTC)5	TTTGATGGCACATCCACTGT	GAGAAGAAAAGCGAAGAGGC	58.411	273
c20607_g1_i1	(T)11	TTTGGAATCAGTTCATTTGGA	ATGCCATGCTGCACAAAAT	60.096	168
c20624_g1_i1	(CTT)5	AACCCCTTCAAGCCATTTCT	GGAACGATGAAGTGGGAAGA	60.05	205
c20626_g1_i1	(A)15	TGGTGACAACAAGAGAAACAAA	CAAGAATCAAATGGTGGTCAAG	59.471	227
c2064_g1_i1	(A)14	ACCATCAGCAACAATCACGA	CTCGAAAACTTGTGTTGCCA	59.881	278
c20649_g1_i1	(TA)7	ATGCGACTGCTACAAGGGAC	GTTGCGGGAGACAAAAGGTA	60.11	192
c20660_g2_i1	(T)11	TGGAACACAACTTGTTCTCAAGTAA	TGGTTGTATTTTTAGTCGATGGAG	59.453	104
c20676_g1_i1	(A)11	TTGTCCGCACAGGTTGTTTA	TTTTTGTGAACTGCGTCAGC	60.035	195
c20742_g1_i2	(T)12	GGTTCATGTTCAGGCAGTGA	TGCAGATTGGAAAGGTACTGAG	59.378	280
c2075_g1_i1	(CCT)5	CTAGAAGGATGCGTGGAAGC	GCGAGGTGAGAAAGACCTTG	59.989	179
c20760_g1_i1	(A)11	TGAACTAAATGCGTTTTGCG	TGTGAAACACGGAGGATCAG	59.676	203
c208_g1_i1	(A)10	AAATGGCCCTGAAACACAAG	TGGAAGAGAATGTGTGGGCT	60.656	231
c20821_g2_i1	(AC)7	TAACCCCAAACGATTGCCTA	TGTTGTCAAAGGGATGCGTA	60.111	229
c20825_g1_i1	(A)10	TGGACACCTTCTTGGTTGGT	TTTCCCTCAAATCATCCCTC	58.909	148
c20849_g1_i1	(T)10	AACGCGTTGGGTTTAAATTG	CCCAAACGGGTTTAGATGAA	59.795	264
c20888_g1_i1	(T)12	AGATTTAGGGTGATATATAGTGTTTCG	CATTGATGCTGCTGCTAAGG	59.59	272
c20933_g1_i1	(TGG)5	ATGTGCGATGACAGAAGCAG	GGGGTTCCTTGGAGTAGCAT	60.328	262
c20949_g1_i2	(A)10	CACTCATCGTGGAAATGGTG	AGCCTTTGCCAAATTGTGAG	60.249	269
c2095_g1_i1	(CTG)5	GCTGAAATGACGGAAATGGT	GCTGGGAACTATGGACCTCA	60.073	215
c2098_g1_i1	(T)10	CATTTTCATCCTCCTAGATGTCAA	AATTTAATAACGTTTTCCTTCACAG	57.196	253
c20982_g1_i1	(A)11	CTCAACGTTCATCTCGCAAA	ATCTGCTTTGAATGTTCCCG	60.074	158
c21030_g1_i1	(AGA)5	TTTTCTTTTGTATCTGTGCGTTG	AGGAAAGAAGTTCAGCACCTG	58.588	216
c21055_g1_i1	(T)10	TCCAATGGCATGCTAGTTTTC	ATAAGTTTCCCAACGGAGGC	60.32	156
c21066_g1_i1	(TTG)6	TGCAATTTTCGCCTTCTTCT	ATTGCAAAGCTCACAAGCCT	60.022	149
c21079_g1_i1	(T)10	AAGCTTATGGCTTAGTTACACATCC	GCAGAACGATGTTGCTTTGA	59.995	201
c21092_g1_i1	(A)10	TTGCCTCATCCAAGAAAAGG	AAGCTTGCTGAGGCACAAAT	60.022	121
c21100_g1_i1	(T)12	GCCTTCCCAGTTGTCGATAG	TTTTACACTCCCTGCCAAAAA	59.612	203
c21105_g2_i1	(T)13	TGCATATTTCCTTGATACTGCAA	TGTTTACTATGGTCTGACCTCCA	58.639	219
c2113_g1_i1	(CTT)5	GGTGAAAGTGAAGCCCATGT	TGACCGGTGAGGTACACAAA	60.001	203
c2113_g1_i1	(TGC)6	TGTGTTGTGGTTATTCTTGCAC	ACACCCCATTCGCATACATT	60.081	232
c21159_g1_i1	(TC)6	CATGGTTGTTGAGGCGTATG	AAATTAGGGGGATGGGTCTG	60.011	156
c21166_g1_i1	(CAC)5	ACCCATTTCCCTACTCACCC	GGGATAATCAAGGATCCGGT	59.981	145
c21167_g1_i1	(T)11	TGCCAATATCAAAACTGAGGTC	AGCATGGAGTATAACCGTTCG	59.124	102
c21171_g1_i1	(T)13	ATTTTGTTGCGCGTTACCAT	ACAACTGACATCCCATGCAA	59.967	206
c21183_g1_i1	(T)10	CACATTTAATTGTTCCACGGATT	CGTTTTCATTCAAAAGCTCG	58.556	131
c21184_g2_i1	(GAT)5	CCCAGGAGCAGATAAACGAA	TGTCCAAGCACTTCCACTTG	59.873	235
c21197_g1_i1	(AG)6	GCAAAACATAGAGGGACCCA	GAGGTGTAGGAAACCGTCCA	59.966	274
c21210_g1_i1	(T)10	CACGGAGGTTGAAGAGAAGC	ATCACACTCCACCATGCAAA	59.967	202
c21242_g2_i1	(A)11	TCAGTGGTAATGCTCAGGCA	CGAGCTTTCACATTCAGAGG	58.596	226
c21249_g1_i1	(TTA)5	TGTATGCTTGTCATGGCTCG	TCTGGCTGCTTTCCTTCTTT	59.195	218
c21260_g1_i1	(A)10	AGCACTCTGCAAAAGGAGGA	TTGAAAAGAAGGGGTGATGG	59.903	153
c21294_g1_i2	(TA)6	TTTCCGACGTCAAAATGATG	CATCGGACAGGCACAAACTA	59.716	264
c21350_g1_i1	(A)12	TCCCCATTCAGAAAAACATCA	TCCAATCCTTAAACCTGGACA	59.415	248
c21354_g1_i2	(TTAA)5	CCTCATAATCATAAACCATGTGC	TGTGAGCCAAAGAGCAGAAA	59.716	274
c21358_g2_i1	(GA)6	CGTCTTCGTAAGCCCATTGT	AGAGATTTCAACCGGTCCCT	59.935	231
c21388_g1_i1	(A)10	TGCACACAAACTCCTTTGAA	GGGGGAACTTCCTGGTATGT	60.052	197
c21401_g1_i1	(A)10	GCTGGAACTTTTTGTAGCTGTG	AATTGCAAGATTGTGCATCCT	59.588	275
c21409_g2_i1	(T)10	TGAAGGGGACCATGAAAAAG	TCATCATTCTATCATTCAGTGTTTG	58.2	160
c21427_g1_i1	(T)10	AATTCTGGTGCTGGGAATTG	TCAATGAACACGTATAATTGAAAATC	58.499	135
c21429_g1_i2	(AT)6	AAGCTCGTGGCTTCTGAAAA	AAGGGTGCAGCTTGAAAATG	60.249	219
c21431_g1_i1	(GAA)5	CGGAATCCAATCCTATCGAA	GGGCTAGGTCATGATTTCCA	59.894	270
c21471_g1_i1	(A)12	CAGGATGGGCAAGAAATCAT	GGAATTGAGCCGTTTGTGTT	59.978	277
c21479_g1_i2	(T)10	CTCTGGCTGCCTTCAATTTC	TTTTTCTCCTCATACCCACTAAGG	59.901	109
c21481_g1_i1	(T)10	TCATCTCTTTCTTTTTCGTCTTCC	GTTTCGAGGACGCTTGTTTC	59.859	261
c21507_g1_i1	(T)10	TGAGGAAAATAATGAATGCACA	AATCCCTACCCCCTACCCTT	59.906	176
c21539_g1_i1	(TA)6	TCTGATACCCCTCACCAAAA	TTAACCTCAAACTTGGGGGA	59.401	204
c21545_g1_i1	(A)11	GCCACTCTAGGCCATGCTAC	ACTGTGTGGTCCATTTGCCT	60.431	162
c2155_g1_i1	(ATA)6	CCAACCAACACTCTCCACCT	TTTCCTTTCACCACCTTCCA	60.465	257
c2156_g2_i1	(T)12	ATGGAACTGCTAAAGTTGGACT	CATCAATGCTCTGACCCCTT	60.073	127
c21570_g1_i1	(GT)10	AAAACCGACAAGAAAGGGCT	CTTCTTCTGCGCAGTGTCTG	59.922	244
c21579_g1_i1	(T)13	CCATCAGATGCTTCGCTACA	ACGCATGTTTAGCACCAACA	60.18	173
c21588_g1_i1	(T)12	TTTGTCTTTTTGGAGTGCCA	GACCACATCGGGAAAGCTAA	60.074	207
c21595_g1_i1	(T)13	CAATGTTTGTTCCTGGACCC	CCCTTCTTCACCTTCGTGAG	59.837	218
c21601_g1_i1	(T)10	AGAGATAAACCCGCAGCAGA	CCCTCGCTAGGTTGAAATGA	60.206	173
c21604_g1_i1	(A)10	GCCAGATTTAGGAGACAATGG	CGCTTTCGATTCTGAAGGAC	59.955	266
c21604_g1_i1	(A)10	TGAATACGAAATGCCACATACC	TCATCAGACACCACCTGCAT	60.121	230
c21607_g1_i1	(T)12	TCTGTACTCTTGCATTGCATCC	AACCATGCTCCCAAAGAGAC	59.141	134
c21613_g2_i1	(AGA)6	ACACTGTCTGTCTCCATGCG	GCCTCTGTCTGCATCAACAA	59.992	175
c21621_g1_i1	(CT)8	TCATGGTGGTGAAGGTGAAA	CTTCCCACACTCACTTTCAGG	59.748	213
c21625_g1_i1	(T)10	CAGTTGGAACTCGAGGCAGT	TCTCCTTTCGCTCTTTCTGC	59.836	184
c21625_g1_i1	(TGC)6	GGTTGCTCATGTTGTTGGTG	TTCCCATCAATGATTTGGGT	59.991	247
c21631_g2_i1	(TA)9atgtg(TA)6	CGGTGTCGTCGTGTCAATAA	ACAAATGCCCCAACATCAGT	60.24	228
c21631_g2_i1	(GAAAA)5(A)13	CTCCTCCAACCAAATCAACAA	CGGTGCAAAAGACAAACTGA	59.881	143
c21636_g1_i1	(A)13	TCTGCGGCATCTAACAACAC	TTCTGGATTTGTTGGGGTTC	59.767	148
c21654_g1_i1	(A)10	GCAAGAGGAACGATGAGGAG	CTGTGGAACACCGTCTCTGA	59.864	279
c21654_g2_i1	(T)11	ATGGCATGCACATTACGTGT	CAGGCTGGTGAGGACAATTT	60.111	225
c21665_g2_i1	(A)10	TGCCATAATTGCCTGACGTA	GGCGTAATCACTAGCCAACA	58.799	163
c21667_g1_i1	(A)12	AACAGCTAGCATGTATTTTCGTG	CACCGCCTTAAAGAAAGTGC	59.883	255
c21681_g2_i1	(T)10	GCTTCAAACGAAAAGATGGC	AGCAACAAATTCTGATCGCA	59.425	218
c21685_g1_i1	(A)10	AAAGTGGTTTAGGGTGTCATGATT	CCATTAGTGCCATTGCTCCT	60.096	225
c21693_g1_i1	(GA)6	TAAAGAAAAGGAGCGCGAGA	ACCTTGCCAGCTTTTGAGAA	59.993	267
c21694_g1_i1	(GT)9	GCTGTGTGGTGGTTTGAATG	TCTTCTGCTCTGTCATCCCA	59.499	115
c21707_g1_i1	(ATA)5	TGACATTTCTATTCCAAGAAATCAA	ACTGGGGAAAACGGAGAAGT	59.972	184
c21712_g1_i1	(TAA)5	AAGAAGCCTGAGGCAAATGA	TTCACATGCTGGTTCCGTTA	60.111	213
c21715_g1_i1	(TAT)5	GCCCTGAACCAACCAGGTAT	CGAACAGGAGAGGATCCAGA	60.34	181
c21721_g1_i1	(GAT)5	AGGGAGGAGGAGGAGTTGAG	TTTTCTTGCTTCCATCACCC	60.051	268
c21744_g1_i2	(T)13	CAGGTTGCAAGGTTCGTCTT	CGCAAACTCAAAAGCAACAA	60.029	178
c21755_g1_i1	(T)10	TCAACTTGACTATTACCAGGAATCA	CGTGTGATTAAAATGAGGTGAGG	60.755	237
c21760_g1_i1	(T)10	TTGTTAGGAAAACCTTGTTGAGC	AGAAATGCAAAGCCTGGAAA	59.823	279
c21761_g1_i1	(A)10	AAGTATGCGTTTGATTCCACAA	AATCGTGCATTGATTTGCAG	59.694	181
c21762_g1_i1	(A)10	GCTTAGCTTGATTAAGGAAAGAAAA	TCCGTTGCCATTCACTTGTA	60.111	263
c21787_g1_i1	(CA)6	TTTATTGGTGTCTTGGCAGG	CCGGTCAATTACCCAGTGTT	59.711	272
c21791_g2_i1	(TGT)6	AGCAGCTTTCTTTGATGCCA	GATGAAATCTCAAGCTTCACCA	59.316	150
c21793_g1_i1	(AGA)5	GGGCAGAGAGAGGAGAAGGT	CGAACAGTGGGAAATTCGAT	59.933	264
c2181_g1_i1	(T)11	TTGCTGTTGTGTGTGTCTGG	ACAAATGAATGCCACCATCA	59.781	109
c21814_g1_i1	(A)11	CATCCCATGAAGGGAATTGT	GTTGAACTCCAACGTGAAGG	58.187	122
c21816_g2_i1	(A)10	TCCCTGTCAATGCCATACTG	AGATCCAGCCTCCATTCCTT	60.037	222
c21837_g1_i1	(T)10	CACGGTCTTAACCTGGGAAA	CATTATTACCCAACCAAAAATAACA	58.318	271
c21839_g1_i1	(T)10	CAGACCAACACGGCTGTAAA	AATCAATGAATCCACCTGCG	60.864	220
c21842_g1_i1	(T)10	TGGAACATGTAGCAAAGGTGA	CGAGTTTGCCACAAACAGAA	59.881	181
c21865_g1_i1	(TC)6	AAATTGGGACGGTAGAGCCT	GGGTCTCGATCCCAACACTA	59.927	274
c21869_g1_i1	(TG)7	ATGGTTGGGATCCTAAAGGG	CCACTCGGTTTCACGTTTTT	60.008	225
c21876_g3_i1	(A)10	TGCAAAACAGTGGAATGGAA	AACACAGCATTGCGTTTCCT	60.699	231
c21881_g1_i1	(AAC)5	TCTTGCATGAGTCAGTGAACATC	TCCATGGGAGTGAGTGCATA	60.072	234
c21883_g1_i1	(AAT)5	TTGGCCAAATGTGAAAACTG	AATGGCAGCATGAACACAAA	60.119	118
c21884_g1_i1	(T)10	GAAGAAGAATGGAGGACCCC	TGCAACTGCCAACCTACAAA	60.293	101
c21885_g1_i1	(CTT)5	ACTGCATCACCCATTCCTTC	CCTCTGCATAAAGGTGGGAA	60.066	198
c21889_g1_i1	(A)10	CCCATACTCCATCCACCAAC	TCTCTTCTTGCTCCTTGGGA	60.065	109
c21898_g1_i1	(T)10	AACAGCTAAGGAAGCGATGG	CAAGACCGCATCAAATCGTA	59.688	265
c21901_g1_i1	(TGC)5	CCTTGTGTACGCCTTGAACA	CCGGTTAGCACTGCTTTCTC	60.015	266
c21903_g1_i2	(A)10	GCAAGAATCAAGCAGGGAAG	CCTCGCTCATCTATCTTGTGG	59.845	160
c21905_g1_i1	(TA)9	GGGTTTGAGTTGGGCTTAAA	TCTCACACTTCACCAACCCA	60.129	274
c21907_g1_i1	(ATC)6	CTCAACATCTCCACCCACCT	TTGGATTTGAAGGATGAGGG	59.864	234
c21927_g1_i1	(T)10	TGGATCCAGACAGTGCTTCA	CACAAACGATCCCACACAAG	60.001	211
c21929_g2_i1	(A)10	CCCTTTAAATGCAAAATGCC	TTGGAGAAGTGCATCAGTGTG	59.889	111
c21942_g1_i1	(A)10	TTCCTGTTGGGACAATGACA	TTATCGTTCAATTGCCCCTC	59.901	190
c2195_g1_i1	(A)10	TCGAACCCCTTGTCTTGTTC	TAAGCTTGTTCGGTGACACG	59.904	277
c21962_g1_i1	(A)11	AGACTGACTGCGCAAATCCT	TGGTACAACATGTGAAGCCC	59.42	242
c21962_g1_i1	(TTC)5	ATCTTCTTTGGAACCGCCTT	TCCTCTCCTTGTCCCTCTCA	59.913	117
c21974_g1_i1	(TA)7	TTTAACATGCATAACATTACCTCC	TGATCACAATGGTGGTCCTAA	58.836	167
c21974_g2_i1	(T)10	AGTTAGTGCGAGGCAAAAGC	CCACTCATCAATGGAAACCC	60.173	219
c21983_g1_i1	(A)11	TCCTGCAATTCCCATTTCTC	AAAGGAAGGCGAAACAAAGG	60.584	244
c22003_g1_i1	(AG)8	CAAGATGGTAGCGATGCTGA	CGCAATAACCTCGAACCCTA	60.089	263
c22006_g1_i1	(T)11	CAACCTTCCACCATTGCTTT	AAGTTCTTGTTGCAGCCGTT	59.92	272
c22010_g1_i1	(AAG)5	GCGAAAACGCGAAAGTAAAG	GACCGCTTAGAAGGCACTTG	60.015	208
c22028_g1_i1	(T)10	TGGGGGTTACAAGACCAAAA	AAAGGCACAATGAATGTTGAAG	59.134	188
c2203_g1_i1	(A)10	AGAACGAACTGAACCATCCG	CTCACCCTTGGGAATTTGAA	59.903	217
c22033_g1_i1	(A)10	AGGTTGGGTCCTTTCCAGTT	AGTGGGAGGAACCAATTCACT	59.848	241
c22046_g1_i2	(TTG)5	GTGGTTGAGCTCGTTGAGGT	GCCACTGGAACCTGTGATTT	59.973	188
c22053_g1_i1	(T)10	CACGTGTGCTTGTCAACCTT	CAAAGAAGGATGTGGTGCAA	59.691	261
c22059_g2_i1	(T)10	TTTCCACCCAGAGCCTAAGA	ACAAGCAGGTGAGAGTGGCT	60.057	140
c2206_g1_i1	(CA)8	AAAAGGGCGGTTTCTTTTGT	CGTCCTAGAATCCAGCCAAC	59.694	246
c2206_g1_i1	(TC)7	CGCATTTTTCTTTTACCCCA	ATCATCTTGTCCCTGGCATC	59.893	227
c2206_g1_i1	(CT)6	GAAGGTGTTCCTGTTTCCCA	TTTCTTTCCCGATAACCGTG	59.931	255
c22062_g1_i1	(CA)6	TCCTTGTCTCTTCCACACCC	TTGATATCCAATATCTTGCTCTGTG	59.553	128
c22067_g1_i1	(T)10	CGCATCCAAAACAAAGGAAT	CAATCTGATTCCAACATGACG	58.987	211
c2207_g1_i1	(A)16	CTTGTGTTGTGTGAGGGCAA	ATACCAGCACCCATCATCGT	60.226	240
c22070_g1_i2	(T)12	ACTCGCGAACTCCTCAATGT	TACAACCTGACTGGCACTCG	59.897	245
c22070_g1_i2	(T)12	GTGTGCCTGTCGTGTTGTTT	CACACTCACGCACACAAAAA	59.346	179
c22095_g2_i1	(A)11	TCAAATAAATCATCTCCACAAAACA	TTTGGTTTCATCCGTCTGGT	60.353	267
c22096_g1_i1	(A)10	CAGCTGAGGCAGAAAAGGAA	CCAGAGTCACGGAAACCATT	59.966	181
c22103_g1_i1	(TA)8	TCCTTTGGGCAGACCTACAC	GATTCCATTTGCTGAGGCAT	60.043	278
c22124_g1_i1	(T)10	GAACGCAATGTGTGCAGTTT	CAGAGACTTGTTGATGTGAAACG	59.827	244
c22133_g1_i1	(T)12	TCTTTTGGAAACCCTAATGCC	AATAATCCGTTGAAGGCACG	59.96	237
c22144_g1_i1	(C)10	CTTTGAATTCTGGCGGTCAT	TGTAAAAATCTGCAACAAAATGG	59.076	119
c22181_g1_i1	(T)11	TGTCATGCTTCGATATGTGAAA	TGAAAAACATATTTTACCACAAAACAA	59.975	127
c22229_g2_i1	(A)12	TATGATCCCAAATTTCCACC	TTTGCAATTACTCCAGCTTCAA	59.89	114
c22256_g1_i2	(T)15	CGGAGGAGGGGTAAGTAAGG	CCTGCAAGAAGAACATGCAA	59.988	269
c22263_g2_i1	(T)10	TGATCAACTGAGCCCTTTTCT	CAAAAGGAAAGAATGACAAAAACA	59.572	173
c22275_g1_i1	(T)12	CCTCAATCTCGACCAACCAT	GCCACGAATTATTCAAAGCA	58.771	154
c2228_g1_i1	(CT)7	TCTTTCCACTGTCCTCCCAC	TTCCAAAACTCGGTTTAATGTG	59.03	245
c22281_g1_i1	(A)11	TTGACCAATTGAAGCAACCA	TCAAATCAGGAGTTCACAGAGG	59.328	241
c22282_g1_i1	(T)12	GCTGCTATTGGAATTGGATTG	ATTTTGGTGTGCTAGGGTGC	60	217
c22312_g1_i1	(T)10	TGGATTTCAGCTTGATGTCATT	GCTCGTGGATTTCAGAGGAC	59.81	278
c2232_g1_i1	(CT)6	CATGCGTTGTTCTTCACCAC	AGAACGTTCATGCCGTTACC	60	277
c22320_g1_i1	(T)10	CACAGTAGCATGCGGTGTTC	GCAGAAAAACCAAGAGGCTG	59.993	129
c2233_g1_i1	(A)11	GCCCCAGCTCAGGTAACATA	CAAGAAGATCGTGGGGAAGA	60.187	280
c22334_g1_i1	(T)11	TCTCGGCGTTTTTAGCATCT	AAAACCCGAAATTGCTTTCA	59.564	280
c22387_g1_i1	(TG)6	AAGCACACACAGCATGTTCC	TGAACATTTTGCAGTCGAGG	59.84	207
c22387_g1_i1	(T)10	GCATCATGTTGAACACACCC	TCACACAATGGCACCACTTC	60.58	136
c22393_g1_i1	(ACA)5	GCCTCTGCAAAAGGAAACTG	ACACTTGAGGCCTTGCTCAT	59.874	258
c22406_g2_i1	(A)12	TGGTAACAAACAAGCTTAAACAGAA	TGGGTTCAAGTTTTATTGGTGTT	59.675	129
c2241_g1_i1	(GT)6	CGTACACCATGGACCCTTCT	AAGAGGACCCTTTTATTCCCA	58.945	130
c2241_g2_i1	(T)10	TGTCCTAATCTTGAAGGGAAAA	TTAATAGGTCTCGTGTTTGATTGA	57.899	244
c2243_g1_i1	(AG)6	AAAAGGTGTAGAGGGAGCGG	TCTCGCTATTGCCTCCAGAT	59.939	216
c2243_g1_i1	(T)11	AGGACTGAATGTGCTACTGCTG	GGGTCTTGCAGAGAAGTTCG	59.989	239
c2243_g1_i2	(AG)6	AAAAGGTGTAGAGGGAGCGG	TCTCGCTATTGCCTCCAGAT	59.939	216
c22433_g1_i1	(T)10	TACCACCTCTGTCCGCACTT	CAACAAAAGCAGGTGCTCAA	60.027	174
c22447_g1_i1	(A)10	TGTGCAGAAACCGTAGTTCG	TTAAGTTGTCACGGGGAAGG	59.964	111
c22448_g1_i1	(A)10	ACAAAATGAGATTCACCCAAA	TCCATACTCACCACCAGCAA	60.112	139
c22449_g1_i1	(ATT)5	TAGGAAGTGCTTTGTTGGGC	ATCGGCATCCCCTCTTCTAT	59.888	124
c22462_g1_i1	(T)11	TTGGCGCTTCTCTTGGATAC	CGAGCCAAGTCAAAACACAA	59.881	261
c2248_g1_i1	(AT)7	AGCTCAGCTCAAATTCCACC	AAAAACCAACCCTTTTGCTG	59.108	248
c22507_g2_i1	(A)10	CGGGCATGCATTTTAATCTT	TTATTGAGCGAAGGGCAGAT	59.807	159
c2256_g2_i1	(T)12	TTTTTCCTCAATTTTACCCAACA	TGAAGAGAATCAATCGAAGCAA	59.96	234
c22560_g2_i1	(T)10	TGGCAATACTCTTTTGCGTC	CCACAAGTTAAAATCATGATAAATAGA	57.131	132
c22580_g2_i1	(T)11	ACAGTGGCCCTTTTTGTTTG	CCCTCCAAGACTTTTTCTCTTTT	59.325	141
c22590_g1_i1	(A)12	CGGAGGTACCTTGCACATTC	CCTTTGCGTAATCTACCACCA	60.004	259
c22608_g1_i1	(T)10	CAGTAGGTTTTCATGTTTTCTTTGA	GCCTTCCTAAGATGGCACTG	59.836	204
c2261_g1_i2	(TC)6	AATCCTTCCCCTTCCAGAGA	CGGGACTCTAACCGCATAAA	60.089	268
c22623_g2_i1	(A)10	TGATTAGGGATGGCAAAAGG	TTCTCTTTCCTGGTGCGTG	59.968	159
c22632_g1_i1	(T)10	ACTTTCGCCCTCTTCCATCT	GACGGTTAAAACACCTTGGAA	58.983	192
c22658_g1_i1	(A)10	CCAAAAAGCATGTTCGACAG	GGAAGCAGGAAGCAATTCTG	59.955	251
c22674_g1_i1	(CTT)6	ACACTCATGCTTAGGTCCGC	AACTTGCATACCCACCGAAC	59.859	250
c22693_g1_i1	(A)10	ACCTTCACAACAACCCAAGC	TGGTTTGTGGGTCAGTTTCA	59.976	157
c22711_g1_i1	(T)12	CAGATTTGGAGTGGCAATGA	AAAGCACCATGTCAAGCTCC	60.263	191
c22712_g1_i1	(ACA)7	AACTCTTTGTTGCCACACCC	TTTGGACCTGTCAGATTTTGG	59.956	237
c22714_g1_i2	(A)11	CTTTCCCCTTTCCCACTTTC	GGAGACATGCATAGACGCAA	59.83	238
c22714_g1_i2	(T)12	GAGGGCCTGAAGAAACTCCT	CGCACCCGAGAAATAGAAAA	60.202	229
c22723_g1_i1	(A)12	CCAGGTGCACAAGACTCTGA	GCCGTTGTAAAGACTGGAGC	59.882	234
c22735_g1_i1	(T)13	CCGCAGGACTATGAAAGCTC	ACGCAGAGAAGCCAGGATTA	59.978	280
c22743_g1_i1	(A)11	TTCACTCATACATGAAAACACCG	TCCTGGTAGTGGCCTTATCG	60.088	246
c22743_g1_i2	(A)11	CACGAAGGAGAGGATCTGGA	CATCTCGATGCATAACGTGG	60.096	101
c22745_g2_i1	(T)10	AAAAAGCCTTAGTTCCTTTTCTCA	GGGTTAATTTTTGAATGAAGGC	58.904	182
c2275_g1_i1	(CAT)5	AACTGCACAAAAGGTGACCC	GGTGACGAAAGAAGAGGACG	59.844	142
c22754_g2_i1	(T)11	AAATGGCATTCTTTTGGACG	CCTGAATCTTGATCAACGAGAA	59.312	200
c22762_g1_i1	(T)11	GTTAACGTCATGTGGCGATG	AAACGTGTTCCTCTCAACCG	60.149	171
c2277_g1_i1	(A)10	TCAGGTCAGAGATTGAGCCA	ATGGTGGTAAGGTATGCGCT	59.481	196
c22770_g1_i1	(A)10	TTGATTCACGCAAAGGAACC	ACCACCCATCAATTTTTCCA	60.029	192
c22779_g1_i1	(A)10	TGATTGAAGAACAACACAGCAA	TTTGCTGACCCATGATGAAA	60.049	141
c22779_g1_i1	(T)10	TGGCGTAAGCCTTGGTTATT	GCTTCTGAAAGCACTTCCAAT	58.592	106
c22783_g1_i1	(T)10	TCTGGAGGTGTACCCAAGGT	CCAAGATGGTTAGCACAGCA	59.864	271
c22790_g2_i1	(T)11	AAGGGAAGCACGATGGTTTA	CAAGTTCAATCACGCCATCA	60.665	258
c22790_g2_i1	(A)10	GTTCGATCGAGCACTCTTGC	GCAAAATAGAAGGGTATCGCC	59.949	209
c22794_g1_i1	(GA)8	GAACCGACAAACTCTCCTCG	CTGGAACGGAAAGCAGAAAC	59.853	131
c22794_g1_i2	(GA)8	GAACCGACAAACTCTCCTCG	CTGGAACGGAAAGCAGAAAC	59.853	131
c22794_g1_i2	(A)12	TTCACGCGACAAGTCAAAAA	TAAGTGCCCAGGCATTTCAT	60.469	159
c22797_g2_i1	(T)11	TCATCACCAGATCCCAATCA	TCTGAAAGCCAAATTTCCTGA	59.809	215
c2280_g1_i1	(T)11	GCTTCTAGAGGAACTGCCTACA	CTCAAGAATGTGAAGGGGGA	60.042	128
c2281_g1_i1	(A)11	GGACTGGCTAGACTTGGTTGA	TCCACAAAAAGCAAGCAACA	60.415	205
c22812_g2_i1	(CTT)5	AAAACGATCGCGAGAAAAGA	GTTTGGCGATTTTATCCGAA	59.907	171
c22819_g1_i1	(A)10	TTCATTCAAGAATCAAATTGCTG	TGGACACCAGCATACAGAGG	59.701	255
c22829_g1_i1	(T)10	TTCACGGAACATTTCAACCA	ACCTCTTGTTCGGTTGTTGC	60.156	132
c22834_g1_i1	(A)14	GGAAGGAATTTTGTCCCCTG	CCACTTCTGCAACCCAATTT	59.971	278
c22838_g1_i1	(A)10	GGAGCATCAAGTTCAGGAGG	CACTGGTTCGTTGCATGGTA	60.574	270
c22839_g1_i1	(T)11	AAGGGCTACTGGAAACATGG	ACCACCCAAATCAATGGTTG	60.474	215
c22840_g1_i1	(A)10	CTCCATAACGACTTGACCCAA	TCTCACGTTTATGCTCGTAAGG	59.424	209
c22843_g1_i1	(A)11	AGGACAAAAGCCCAAACAGA	GCCCTAGGGAGAGACAAGGT	59.699	253
c2285_g1_i1	(T)10	GGCAAACCCTTGGAAGAACT	GGACACATGATTTGATCCCA	59.144	198
c22862_g1_i1	(T)16	GGTTTGGTTCTGTTTCTGGC	AAGCACATTTCCAAAAGACCA	59.601	233
c22867_g1_i1	(GTT)5	GGCTTTCGTGCTCTTGTGAT	AGAAGATCATGCAAATGGGC	60.043	259
c22893_g1_i1	(A)11	GCAGAAGGCTGCAAGATTAGA	TTTCTCTTATGGTGGTGGGC	59.933	235
c22897_g1_i1	(A)10	ACACGATCCGAACACACAAA	GCCTCCTTCTTTTCCATTCC	60.017	178
c229_g1_i1	(GT)8	TTTACGGGTTTTTGATTTTGG	GTTCAGTTTTTGGGCACACC	60.397	254
c22908_g2_i1	(T)10	CACCCTTCTTCGGTGTGTTT	TTCATTCAATTTTGCAGTCCA	59.147	174
c22915_g1_i1	(A)12	AAGATGAATTCCTATTAGATGTCCA	CTTCTGGTTGCCACTCAACA	59.873	219
c22925_g1_i2	(AC)7	GGAAATTCTGCCAAAACTGG	GACCCTCCCTCAAATGAACA	59.903	235
c22925_g1_i2	(T)10	TGTTCATTTGAGGGAGGGTC	GGCCATTCCAAGCATAAAAA	59.907	108
c22926_g1_i1	(A)10	TCCGACCAGATATAAGATTGGACT	TCATCGGCGTACATGTGAAT	59.955	239
c22935_g2_i1	(T)13	TTCAAGTCCTCGTTCTGCTG	TGCACACAACTGACTTCACG	59.48	186
c22940_g1_i1	(AT)10	TGGATTTGGTAGCCTTGTGA	CACAGACAACTTCCGAAGCA	60.025	203
c22940_g2_i1	(AT)10	TGGATTTGGTAGCCTTGTGA	CGAAACAAAAAGTGCGTTGA	59.888	142
c22944_g1_i1	(A)12	ACTCATCCACCGATGTAGCC	AAGCAGTGGCTAGAAACCGA	60.015	199
c22949_g1_i1	(TTG)5	CAATTGCGGGTAAATTTGGT	CAATCCTCCCTCATTCTCCA	60.003	187
c22978_g1_i2	(A)10	CCACTTCTGACTCCAAGAGCA	TTCCTTTTCCAAACCTTGAGTT	59.152	148
c22982_g1_i1	(AC)8	CATTACACGCACACACAAACA	GCCCTTTACCACGAGAAACA	60.11	144
c22991_g1_i1	(A)14	CCCAGGGAGTAATGGTTTCA	GGACAGATTCTTCCCGCATA	60.036	208
c230_g1_i1	(GCA)5	CAACGGCATCAACCCTATCT	GACAACATGGGGAAGTGTCC	60.223	267
c23013_g1_i1	(T)11	TGCAAACACTGAATGCAAAT	CATGCAACCACAAAAAGACG	60.149	175
c23020_g1_i1	(T)10	TTTTGTTTACGAGAAACACATTGA	TGCCAAAACCCTAACCCTAA	59.447	148
c23041_g1_i1	(A)10	TCAGGTTGATTTTTCCCAGG	AGGCATGCCCTAAATAATGC	59.061	223
c2305_g1_i1	(T)10	TTTTGCCGTCCAATTCTTTC	CAGAGCCATGGTTTTGTGTG	60.152	207
c23096_g1_i1	(T)11	ATTTGCGTTTACGGGATGTC	GCTAATCCAAACAATCACAGCA	60.138	216
c231_g1_i1	(TAG)5	TCTTGTTGCATGGACTTTGG	AAACGCAACATTCACGACAA	60.157	278
c23111_g1_i1	(T)10	TATGTTATCGCCTTTTGCCC	TGACCACTTTAAAAGCACTAAGCA	60.332	187
c23122_g2_i1	(A)10	AAGCTTCAGGAACCAAACGA	TTTCTGATTTTGCAGATGCG	59.953	212
c23144_g2_i1	(GAA)5	ATGCGACGAAGAAAACAACC	GGAATTGCTTCTAAGGCGTG	59.845	214
c23150_g2_i1	(TC)6	CTCTTGGCACAATGCTCAAA	ATCGGACACGATCCAAAGTC	59.934	151
c23160_g2_i1	(T)10	ATTCGCTAACTGCCATCACC	GCTTCATAGTGATGCCTAACCTG	60.163	217
c23191_g1_i2	(ATA)5	TTTGGGAGACCAAGCACAAT	CAATTCTGCCACAGTTGGTG	60.152	240
c232_g1_i1	(T)10	ATAAGGATGGGGAAGGTTGC	AAAATGTATGATGACAAATCCACTATC	58.746	214
c232_g1_i1	(CGA)5	CCAAAATGGTCGCAAAAGTT	TCGCTCTCTTCTTCTCCTGC	59.973	210
c2320_g2_i1	(A)11	TGTTTAGCGTAACGTCCGAA	TTGTCTGGTCAAGATACAATTTTCA	59.926	121
c23202_g1_i1	(T)15	TTCCAATCACAGCAGACAGG	TTGTTTCACTTCTTAATGCCG	57.968	269
c2321_g1_i1	(ATA)5	CTCAACATCCGTCTTGCTGA	GTGCTCCTCGTTGGATCAAT	60.081	215
c23235_g1_i1	(A)10	ACCCTCACCCTGCAGTTAAA	TGCAACCAAACGGATTAAGA	59.157	151
c23250_g1_i1	(T)11	GGCATGTCGCTTGTGTTGTA	TCATCATTCTGCTCTTTGCC	58.953	197
c23255_g1_i1	(T)10	CTTCACGATTGCTCATGCTG	CAATTAGCACTATCAATTCCGC	58.787	162
c2326_g1_i1	(TC)6	GCCCTTCTGTTTCCCTCTGT	GGTGATGAAGTGTTTTGAGGG	59.439	240
c2326_g2_i1	(GT)6	TTGGTGCTTGATGCAGAGAC	GGGAAACCAGAACCACTTCA	59.943	254
c23279_g1_i1	(GTT)7	ATCCAATCCAATCCAATCCA	ATGCAGACACTGCCTCATTG	59.862	223
c23286_g1_i1	(AT)7	TGCTTGAACAATGCAAAGATG	TGGAATTATTTCAGGGTGTGC	59.815	164
c23299_g1_i1	(T)10	ACCCCGATTTGAACTGTCTG	TGTGGTTGAACACCACCCTA	59.848	229
c23312_g1_i1	(AGC)5	TGTTCGTGGAGTTGTGGGTA	GCCCTCCATATGAACCTGAA	59.894	188
c23324_g1_i1	(AC)7	CAACAGCAAACAAAAACCCA	GGAATTACCATGTGCGTGTG	59.847	225
c23327_g1_i1	(TTG)5	GGGATGCTGGAAACTGAAGA	TACAATGTTGCCCATGCTGT	59.995	264
c23386_g1_i2	(AAC)6	CAAGCACCGAGAACATCTCA	GCAGAAGCCATATCTACGCC	59.835	238
c23396_g2_i1	(A)10	CGGGGTAACATTTCAAGAGC	GCCTTTTAATCACTCTTTTTCGC	60.572	163
c2340_g1_i1	(TC)6	TCACGCTCCTTTCGTTTTTC	AAGCTTTGGTTTGGATCCCT	59.94	143
c2341_g1_i1	(T)11	TTCGTAAATGTGGCCCTTTC	TCAAATTTGGAGGGCATATTG	59.781	142
c2342_g1_i1	(CT)6	TTTGGCCATTTTCTCAATCC	TGGCCGTCAAGGTGATTTAT	60.331	278
c23482_g1_i1	(A)12	GTCCCATGTTGTGAGTGCAG	GCATTATGTTTGTAGGTTTGGGA	60.121	164
c23485_g1_i1	(A)10	TTATGTGATGCTGCCGGTAA	TGATCACCCCTAACTGTCAAAA	59.471	213
c23521_g2_i1	(ATG)5	GCAATGCTCAAACACTGCTC	GTAGGGTTGTGGCCTAGGGT	60.247	269
c23524_g1_i1	(A)14	AACCAATTTCCATTGCTTCG	GGGTTTTTGGAGGGAGAGAC	59.912	171
c23581_g1_i1	(T)11	GATGTTGCAAAGCAGCTGAA	GGTGAGAAAACAGGCTCATTG	59.726	103
c23613_g1_i1	(A)10	CCTTGCTAGCCCTCATGATT	GCGAGATGATGTGGAAGTCA	59.794	215
c2368_g1_i1	(T)11	TGATGCCTGGCTTGGTAAGT	GGATCTCATGGTTATCAACGG	59.259	184
c23695_g1_i1	(T)11	CAAGAGCCTGTCTGGAAAAGTT	TCCTGCAACATTAACCACCA	59.964	196
c23696_g1_i1	(TGT)6	CAAATTTCCCAGTAAGCTGTCA	CATTCTACAGGGGCACCAAC	60.375	194
c23717_g1_i2	(T)10	ATTCCTGCAGGTCTCGAGTG	TCACCCTTACGAGGTTTTACTGA	60.042	224
c23735_g1_i1	(T)11	GAGACGACCAAGTCCGATGT	TCGTCAGCTGCATTCACATT	60.423	103
c23745_g1_i1	(T)11	GGGCCTATTTGGTTAAGAAAGG	TGCTAGTAATTCCTTGTTTTGGA	58.02	192
c23752_g1_i1	(T)10aac(T)10	GAATGCAGGTCTGTGTAGTGGA	CCTTTTCAAAAACATTATGGCA	59.022	167
c23774_g1_i1	(AAG)5	CGTTTTTGCTCTCTCAACCC	CCTTTCCAAAAAGTAAGACGAAAA	60.035	109
c23783_g2_i1	(T)11	GCCGTGTCAGTATGATACGATT	GTCGTGTTATCGTTGCAGGA	59.722	167
c23787_g1_i1	(TCT)6	TAGCGGTCCTTGAGGTTGTT	CTCCACTCCCCTCCAAAAG	59.634	255
c23794_g1_i1	(T)12	GGTCTCCCTATTTTCGTTCCA	AAAGGAACGGAGTTGCTGAA	59.853	260
c23796_g1_i1	(A)10	CCACATGACTTTGTTTCTTAGTTACTT	CCAGGATCAGTTTCATTCAACA	59.971	161
c238_g2_i1	(GTG)6	CTTGAAGGAGATGGATGGGA	CTCTCTCTGGCACCAAGGTC	59.986	160
c23830_g2_i1	(TTC)5	AGGGCCTCTCACAATCAGTG	TGAGCAGCAGATGGAAAATG	59.948	196
c23847_g1_i1	(TG)7	TTAACTGCACCTGCAACACC	AACGCATGTTCCATGTAGGA	59.002	136
c23872_g1_i1	(A)11	CCTTCTTCCCCTCCTTTGAG	TTTCCCGTAGTGTCAGAAATGA	59.609	274
c23886_g1_i2	(ACT)5	TGATGAAGCTGCTAGAGCCA	GCACAGACCTCTGATCGGTT	60.269	180
c23886_g1_i2	(T)22	TGTGTTGAGTAAACAGTGCAAGC	GAACAAAAGCAGCACACGAA	60.035	204
c23939_g2_i1	(CA)8	TGAGAAAGGATGCGTGTTGA	ATTTTCGGCTTGGGAGGTAT	59.799	213
c24087_g1_i1	(T)12	GCACTGAATCGCTGAAACCT	TCCCACTTGCAGAACACAAC	59.726	271
c24121_g1_i1	(A)11	ATGGAGTTCCATCTATAGGTATCAA	GCAAGCCAACCTTCAAGTTC	59.859	102
c24126_g1_i1	(A)13	TCCACTGTATTCCAGCCTCC	TGGGGTTTTCAACTTTATATCATTT	59.149	127
c24140_g1_i1	(A)10	CCTGCCAGAGTCCAGGTAAA	CAACAATTGCTCAATGTCCG	60.111	178
c24158_g1_i1	(A)11	CCTAGCGCAAAACTTGCATA	AGGATGGCACCTTTGGAAAA	61.728	157
c2416_g1_i1	(CA)6	TGTCTCTGATCTGGCGATTG	CCACGAGGCTAAATGGAAAA	60.067	236
c24168_g1_i2	(T)10	GTTCGTTTTGGTCCACGAAT	TCCTCAATGCAAACAAAAACA	59.192	172
c24169_g1_i2	(TC)7	GCAAGCACCCTAATGCTCTC	CATACAGCGCAGAAGCAGAG	59.911	185
c24169_g1_i2	(A)10	TAGCAGGTGCAAAGATTCCA	CCAAAAGCAATTTGGGTTTCT	60.33	249
c24172_g2_i1	(ATA)5	GAACACAGAACACGCCCTTT	TCGTCGTTTAAATGGATGATGA	60.323	260
c24196_g1_i1	(A)10	GTCGAAGGCATTTTTGTCGT	GGAGCCAAATTAGATTCCACC	59.791	159
c24198_g1_i1	(T)10	AAGGAATCGTTGCAATGGAG	CCAGTAAACCGAATTCTGAGC	58.847	231
c24205_g1_i1	(A)10	AACTGAGATATTAATCCTTTCATTGG	TTGCCAAAAATTGCCATAAA	59.041	136
c24228_g2_i1	(A)10	GATCCAAGAACAAAGTTGGCA	CATTGCTCCATTTTCCATGA	59.474	243
c24234_g1_i1	(GT)8	ATTTCAAGTCGAATCCGAGG	GCTTGGAACAAGGAGTACAGG	58.851	238
c24234_g1_i2	(GT)8	CATCTTCACCCTTTATTTTGCC	GCTTGGAACAAGGAGTACAGG	58.851	279
c24248_g1_i1	(TGAA)5	GACCCTGCTGATGTGTCTGA	GCCTAAATCATGGAAAGCCA	60.038	164
c24255_g1_i1	(T)10	TTAAGCGGAATTGGATTTGG	GCTAGGTCCCTCTGGTTTCC	60.074	237
c24264_g1_i1	(AT)7	TCTGCACTCTGGTGATGCTT	TTTGATGGAATAAAGCACAAAGTT	59.131	217
c24296_g1_i1	(A)10	CAGCTTATTGCCTACTGATGTGA	GCACGTTTCACCTACAGGGT	60.035	237
c24298_g1_i1	(T)10	TGTCGGCATCTAAATTCCAT	GGGAATCCATTTTTGTTTCG	59.25	226
c24314_g1_i1	(A)12	CTACACGGGCAAGAAAGAGC	CGCTCTAAGCCAGGTTCTTC	59.218	278
c24326_g1_i1	(A)10	GCTGAGGTTTTCCGACAAAG	AAAAATTCACCCAAAACCCC	59.903	272
c24338_g2_i1	(ATG)7	AACAGGCGGAAGGTCCTACT	TTACGGAGGGAGCAGAGAAA	59.948	244
c24338_g2_i1	(T)10	GCTGTACACTTTGTGTGGGG	CAACTGCATTTTGAGGAAAGG	59.733	174
c24338_g2_i1	(T)10	TCGATTAGTTGTGCTTTGTCG	TGCAAACCAAATCCAAAAATC	59.803	223
c24342_g1_i1	(A)11	AAAAACGTTGGGCTGAGATG	TCCGCAAATGAAAGGTAAGG	60.067	275
c24344_g1_i1	(A)11	CTGCACCAACTACATTAGCCA	ATGTGATTCTCGGCATGTCA	60.08	146
c24349_g1_i1	(T)10	TGTTTCCCATCCAAACACAC	TTACCAGATGGCATGGATGA	59.883	246
c24353_g1_i1	(CCA)5	ATTCTCGTGCAAACACAGCA	CCTTCGGAGTCTTGTGCTTC	59.989	220
c24354_g1_i1	(CTT)5	TTGACTCGCCACATTGAGTC	GTCCTTGAAGAACCCAACCA	59.943	270
c24356_g1_i1	(A)11	CCAGAGCACACCTTTCGAGT	AGTTCTGCTCCGAGTGTGGT	59.907	216
c24356_g1_i1	(GTG)6	TCTCGATGAAGGAAGAGGGA	AGGTACGGTGTCACCCTCAG	60.026	186
c24357_g1_i2	(TAAC)5	TTCTTGTCCCCTTTCCCTCT	GGGTTGGTTCGTGTTGAGAT	59.827	267
c24358_g1_i1	(TTC)6	ACGCGTCTGAGGAGTGTTCT	TCAAGATTTGGATTCGTTTCG	60.06	267
c24360_g1_i1	(TAA)5	TGTGTTGTGCTTTGTGGGTT	ATGGCACTTCCATTTTCCAA	60.309	266
c24362_g1_i1	(TA)8	GCCGTTTCCTCACAGAAAGA	TGATTATGCGTTGACAGGGA	60.073	167
c24365_g1_i1	(GAA)5	AACCCCACACTTCATGCTTC	GGAACCCTTCTTCTCAACCA	59.112	241
c24366_g1_i1	(A)13	AGAACCCGATTTTCCCTGAT	CTTTGGAATTGAAGGCCACT	59.17	268
c24369_g2_i1	(A)11	GCCAAACAACATTCAATAGGG	CTTGAGGTCGCTCCAGACAT	60.408	183
c24373_g1_i1	(TGG)5	TGGAAGAAAACAGGGTTTGG	TGGAGGTGCATTCTTCTGTG	59.831	280
c24385_g1_i1	(GGT)5	AATTCAAGGCCACACTGTCC	TGATGGTGCTCTTTCCTTCA	59.369	202
c24403_g1_i1	(T)10	GGTTTTTCCGAATCCCTAGC	CAAACTCGAGCACCATCTCA	59.984	205
c24434_g2_i1	(T)10	GCACTTGGTGCCTAGTTTCC	TGTTTCGACGCAAACTGAAC	59.888	160
c24438_g1_i1	(T)12	GTCGGGAAGTGAGCAAGTTC	CGGAGAGAGGCGAGTGAATA	60.495	193
c24453_g1_i1	(T)11	CGATGTGCAACTTCCAACAC	ATTTGTGCGTATCATGGCAG	59.572	185
c24453_g2_i1	(AG)6	AATGAATGACACCGACACGA	ACACCCATGATTTCCCCATA	59.871	139
c24454_g1_i2	(A)13	ACATTGCCTCGTGAGATGTG	CAAAATTCCACACAAACAGCA	59.618	248
c24454_g1_i2	(A)12	CCCTCATCTCATGCCTCATT	TGAAGCTGCAAGATGACCTG	60.136	264
c24454_g1_i2	(A)12	TTGAAGAAGCCAAGATGCCT	ATGAAAGGCACGCATACACA	60.142	163
c24458_g1_i1	(T)11	TTGCTTAGTTTTGACTTGTGTGC	TATAGGGACCGTGACCGTGT	60.255	280
c24467_g1_i1	(T)11	CGACTAACCCTTGCCTTGAA	TAACATCCGGATTAGGCCAG	59.916	261
c24476_g1_i1	(A)12	GGGAAAGAAACTATAGGGACCAA	ATGCAGGTAATCCTACCCCC	60.039	237
c24482_g1_i1	(A)11	ACATGCACAGAGGTCCACAA	ATGTCAAAAGAGGGAGGGGT	59.795	180
c24494_g2_i1	(A)12	GCTCAAGTTAAAGAGCTCACGA	TCAAGCTGTCGTCCAGTGAC	60.03	152
c245_g1_i1	(A)11	ATCAGCACTGCATGCAACAT	TCCCAGGGCATTCTATTACG	59.916	120
c24506_g1_i1	(A)14	TCAAACATATAACACTTTGCGCT	TGGCCTAGTAAACCCTGGAA	59.564	164
c24509_g1_i1	(T)10	TTCAAGTGTTGTTGTTGTGCC	CAAACAACAGAAAAATGCATCA	58.724	232
c2451_g1_i1	(A)11	TGAAATTGAAAATGGGGAAGA	ATTGTAACCGCGGAAGAATG	59.96	146
c24540_g1_i1	(TC)6	TCAACTGACAGCAGGTTCCA	CTGCGGCAGTTTCTTTTCTC	60.132	193
c24545_g1_i1	(A)10	GATGGTGGGAAAGGTGAAAC	GTTGTGCGTCACTCCTTGTG	60.357	210
c24555_g1_i1	(A)10	TCTCTTTGGCTCATTCTCCG	TTGCTGACGACAGCTTTGAC	60.183	264
c24583_g1_i1	(T)10	GTTTTTGGCTATGTGTGGCA	AATGCTTTGGAAGGTGGTTG	59.971	255
c24584_g1_i1	(T)10	GGCTTGACTTTCTTTGGCTG	CATACATTGGATTGGAAACCC	59.009	260
c24585_g2_i1	(A)10	TGGGAACTCTCAACGTGTTTT	TGATAAGAAGATTGAGACAGGTATGG	59.926	220
c24592_g1_i1	(A)10	TGCTGCTTCTCATCATCCAC	GTTTCCCGAAGAAGATGCAA	60.192	241
c24596_g1_i1	(A)13	CTTCAGCAAATCCCTGTTGG	CCTTAAGGTGCAAAAGTCAACC	60.035	200
c2463_g1_i1	(TTG)5	CATCCTTGCCTTTACCGTGT	CTCAAGCTTTCCTCACCACC	59.844	279
c24632_g1_i1	(TCC)5	GGAATTCGGACTCACTGCAT	AACCAGTGTTTTCACCAGCC	60.012	259
c24633_g2_i1	(A)10	TCGCAATGATTGTTAATCGG	AAGCACAATGACAAATGGGAG	59.985	202
c24640_g1_i1	(A)10	ACCCGAGTCTCAAAGCAAAA	TTGGCCTACTCAAAACTTACAGG	59.71	115
c24640_g1_i1	(T)11	CCCATGTAATGCAACCAATG	TGAGTTGCATGGCAGTTCAT	60.272	230
c24640_g1_i1	(A)10	CCGATGAAGGTTATCTAAAGCC	TGGATATAATGGTGGGAATCG	59.493	196
c24648_g1_i1	(T)10	AGATCTCTTGAAAGCTTCGGA	GCTGGCAAATGATTGGTGTT	60.905	217
c24650_g1_i1	(A)10	CAACAAAGCCAGGTGATTGA	GCTCAGAGAAGGCATGTTCC	59.957	151
c24670_g2_i1	(AAC)5	TGTGGAATGCCAACAACAGT	CGATAGCCCCACAGAACACT	60.134	170
c24672_g1_i1	(T)10	GCATTTTAAGACACCTTCCCC	TTTCAAATTATGGCCAATTCAA	59.326	243
c24678_g1_i1	(T)12	CACTCTCTCCTCGCCTTGTT	CAAGTTCCATCAAACCCCTT	58.884	260
c24692_g1_i1	(T)10	TTGCCTTTGTTGATGTCCAA	AACAAACTTAAATTGCTCGCC	58.446	197
c24701_g1_i1	(T)10	ACGATGGGGTTGACTTTCAG	AGGCTTCAAAAACCAAACCA	59.587	232
c24701_g1_i1	(T)11	GAATTGATCTGCGATAATGACTC	CTGAAAGTCAACCCCATCGT	59.966	104
c24740_g1_i2	(A)10	ATGTATTATTACGACGAAATGTGAAT	TTCCAATGACAACTCCACCA	59.935	260
c24756_g1_i1	(GTT)5	AGAAGAAGGGGAGGGTGTGT	CGTTCTATGGCCGATCAAAT	59.923	245
c24805_g1_i1	(CTCA)5	GAAGTGTGGAAATTGGGGAA	ACGATGCAGTTTTTGGCTCT	59.882	179
c24806_g1_i1	(T)14	CCTCATGCTCTTGGTGACAA	TCAAATCCCACCTCCACTTC	59.903	215
c24806_g1_i1	(TAAC)5	GCTGGTTCTCTCTTGCTGCT	ACAAGCAATCCACAAAACCC	59.836	181
c24816_g1_i1	(T)10	GGTGGTGCTTCTTTTTCGTC	TCAATGTTCAAATCACCCCA	59.75	277
c24830_g1_i2	(A)13	TGACCCTGCTTGTAGCAAAA	TGCTCATGACCCATGTTGAT	59.925	192
c24836_g1_i1	(T)10	ACCTCTTTTTCGTTTGGGGT	ATAACAGCACCCAGGTTGGA	60.375	157
c24845_g1_i1	(A)10	GAAACAAGAAGGCACCATCC	CCCAGCTTGTCAGAACAACA	59.873	149
c24894_g1_i1	(A)11	TTGGCTAGCAAACAAACAGG	TCCACCCACAACCATATCCT	60.05	237
c24932_g1_i1	(GGA)5	ACCCGAGGTTTCCAAGTTCT	TAGCCCTCACTGGCGTACTT	59.898	258
c2494_g1_i2	(T)12	TGACACGTGGAATGAGCTTT	AAAAAGTGGAACAGGGCTACC	59.513	228
c24940_g1_i1	(T)15	CAACAACTGCCAAGGTTTCC	CAGACATGTTGCACCACCTT	59.597	100
c24973_g1_i1	(CT)6	ACACCCTTCTTCCTCCACCT	GCTATGGCGATGATCTTGGT	60.066	206
c24974_g1_i1	(AT)10	AAATGAATGGATGCCTGAGC	TGTGAAACATAGACTCACACTTGG	59.213	110
c24985_g1_i1	(A)11	CTGGTCGGAATGGAATTTGT	TTTTCCCCTTTTTCTTTCCA	58.644	267
c25000_g1_i1	(A)11	ATCACCACTGTCCCATGGTT	CCTGGACGGGTGTATGAGAT	59.803	269
c25024_g2_i1	(A)11	GAAATCCCACTTGTTCTTCTGA	TGATTGTTTAGCTTAAATCTTGCG	59.83	274
c25033_g1_i1	(AC)7	CCTGTGCAGAGGTGGAATAG	AAGCCTCGAGAAAACCAAGA	59.052	260
c25036_g1_i1	(T)10	ATTTTCGCTGGTTTTGTTGG	TATCCCCTGCGTTTTCAGAT	59.528	164
c25039_g1_i1	(A)10	TTTCCCGAAATAAGCCTTCA	TTAGGGCACAAGTGAAACGTC	60.161	261
c25045_g1_i1	(ATC)5	CGTCGCATTTAGTTTGCTCA	TTCCTTCCACCCTTTCATTG	59.903	213
c25058_g1_i1	(GAT)5	GGCATAACTCAGCTCCAAGC	CCCTCAAAATTGCAACGAGT	60.11	212
c25085_g1_i1	(CT)6	CAAAGCCCGATAAGCACG	GCGTCGTAGGCCTTGAACT	60.412	241
c25172_g1_i1	(T)11	ATGCTCTGGTAGGATGGTGG	CCTTCAAAATCAAAAGCGAAA	59.35	165
c25174_g2_i1	(A)10	TCTTGGTTTTCTAGCCCCAA	GTGGAACTTCCCACCTTTGA	59.943	157
c25193_g1_i1	(T)12	GTGGGAAATTGCGAACAAAT	CTTCAACCTCACCAAGGAGC	59.844	275
c25198_g1_i1	(ATC)5	TGGTGCTTTTCATTCTGCTG	AACACAAACCAAACCGAAGC	60.015	267
c25202_g1_i1	(A)20ca(G)10	TCGTTTTCCCTTCTCCTTCA	TCCAAGTACTGCCTCTGCAT	58.47	120
c25211_g1_i1	(T)10	CCGGACATTATCAGTTGGGT	GCTCACCTATTTGCACCACA	59.722	212
c25227_g1_i1	(T)11	CTCTGCTGGTTCACAAGGTG	TGTGGTCCTTTCGTAACAACA	59.083	176
c25241_g1_i1	(T)10	TCCCATTCTCATTTTCCTGC	CATGGATGGGGTGAATAAGC	60.155	213
c25246_g1_i1	(T)10	TTTTCAGGGGGACACAAATG	TAGAAGAGGGTGGCGAAGAA	59.948	234
c25252_g1_i1	(TG)6	CAGGGCATGAACACACAGAC	GGAGAACAGATTGCAGAGCC	59.957	270
c25256_g2_i1	(TA)7	TCAAAGACAAAAGAAACATTCACA	TCCTAGAATGATCTCAAAGTCGG	59.733	271
c25297_g1_i1	(T)13	GTGGCTTCGTTCTTCTCAGG	ACGGGACCCTAGATGGGTAT	59.536	140
c25302_g1_i1	(GAG)5	GACTTCAGATGCTTCGGCTC	CTTCTCTCCGCTTGTTTTGG	59.986	199
c25302_g1_i1	(T)10	TCAACATCATCGTTCACCGT	GCCACCAAAATATTTCACCG	60.188	220
c25307_g1_i1	(T)10	TGCTTTGCCAATAGAGGTCA	GCATTCCAATGCAGGAAAGA	61.121	251
c2532_g1_i1	(A)10	TCCAATCCAACAGCAAATCA	ACCGACGTACTCAAAGTGCT	57.477	269
c25324_g1_i2	(T)12	TTAACGATTGCGGTGACATC	GATTCACGTCACGGTTTTCA	59.547	142
c25329_g2_i1	(AT)7	GCGGGTAGAGTACTGGGAGC	CAATCCGGAATTGGTAGGTT	58.762	280
c25329_g2_i1	(A)11	GCGGGTAGAGTACTGGGAGC	CAATCCGGAATTGGTAGGTT	58.762	280
c25335_g1_i1	(TCA)5	AATCCCTGTCCACCACTCTG	CCCCAAAAAGCTGATTTTCA	60.046	257
c25339_g2_i1	(T)11	GAATCAGAGACACATGCCCA	TGGCCAAATACAGACATCCA	59.924	226
c2534_g2_i1	(A)10	CGAAGGAATCCCATCTTCAA	CAACACATGATCTTGCCAGC	60.272	239
c25341_g2_i1	(T)10	TCCCAAATTTTTGGCTTCTG	TGGCTACCGTGGTTTTCTTC	60.11	223
c25348_g1_i1	(A)11	CGGAACCTTCAGGAATCAAG	GATCGATCAATTCAATCCGC	60.388	260
c25348_g1_i2	(A)11	CGGAACCTTCAGGAATCAAG	GATCGATCAATTCAATCCGC	60.388	260
c25355_g1_i1	(T)10	AACCACTCAATTCCCAGCAC	GGGTTTCATGGTGAAGTTGG	60.21	140
c25356_g2_i1	(TCT)6	CATTCCCTTTCCCTTTCTCC	TGGTGTGGGGGATTTAATGT	59.91	280
c25356_g2_i1	(TGG)5	CTTCGAGGGACCAGATGTGT	CCGACTCACTCTCCTCAACC	59.835	264
c25359_g1_i2	(A)10	TTCAAAGGAAAAGCAGGGAA	GACCATCTTTTGAAGGTTCTGG	59.976	159
c25360_g1_i1	(T)11	GGATACCAAATTGAACAATTCCA	CTTTCATGTGATGGGCAATG	59.924	105
c25362_g1_i1	(AAG)6	AAACTCCCGAAGATTTGGCT	CGGGTTGCTTAACCTTATGTG	59.522	138
c25393_g1_i1	(T)10	CACACAAGCGCACAGATTTT	GCCTTTCGCAAAGCAGTATC	59.988	241
c25401_g1_i1	(T)11	GCTTGCATGACAAATTGGAA	ACACACGGGACCGAATACAT	60.119	258
c25403_g1_i1	(T)11	TGAGAATTGGATTTCAGGATTG	CACATCACAGACCGAACACC	60.005	276
c2542_g2_i1	(ATA)5	AAATTCTTGTGCCAACCAGG	TTTCTTTGTTGGTGGCCATT	60.344	200
c25443_g1_i1	(T)12	GCATGTGTTCCTACTCGGATT	CCATTTACAACTCCCAAACGA	59.847	261
c25445_g1_i1	(A)10	GGAGAGCAGAAATGGCAGTC	TCCCCCGCCTGTATCTTAAT	60.653	164
c25465_g1_i1	(CAT)5	TTCATCCTTCTGCTGGCTTT	CCTACATGACTGCCGGAGAT	60.096	254
c25480_g1_i1	(T)11	CACTACTAGATGTCGCAGTGAAAGA	TACCAACACCAAAACCTCCC	59.688	103
c25480_g2_i1	(A)11	CCGGCATCAACTTCTATCGT	TGCTTTTGTAACGCATATTAGGG	60.371	226
c25485_g1_i1	(T)10	ATGACTGATGGACTTTGGGG	TGACTTGTACCGAAGTTCGTTTT	60.082	109
c25486_g1_i1	(T)10	CCATGGAAATGGAAGGAAGA	TTGACATTTACCTATTTGGTGGA	58.421	213
c25486_g1_i1	(A)10	CTTCACCCGATTCTTCCTGA	GGAAAGAGTCACAAGCCACG	60.833	270
c25491_g1_i1	(A)11	ACCCCACATCATGCAATTTT	TTTTCATCAATGCGATCTGG	59.622	193
c25492_g1_i1	(A)10	TTGGGTCCCTAAACCACAAG	TAGGATGCAGAAACCCTTGC	60.214	153
c25494_g1_i1	(A)11	GTGGGTGAAAATGCAGGACT	CACAAACCTATTTCAACAATTCC	57.617	187
c255_g2_i1	(A)10	TGCACAGTATGCTATCCAGAGAA	AAAACCTGTGCTTGGAGCTT	58.983	213
c25503_g1_i1	(T)13(TA)6	CCAATCACCTTGTTGGGTCT	CGGATCCATAAATCAAGCCA	60.797	256
c25513_g1_i1	(AAG)5	GCAGCGGAGAGTGGAATTAG	AAGAAATGGCATTCCCACAG	59.933	176
c25534_g1_i1	(T)10	TGCCATTTACCAACTCCTCC	TGTACCAAAACAAAAAGGACAAAA	59.831	162
c25540_g1_i1	(T)10	ACAGCCAAACCGTTTTCATC	CAGTGTCAGCAAGGACATGG	60.309	211
c25540_g1_i1	(CA)7	CACACACCCTTGACTCAACC	GGTTGGGGAAGATTTGGATT	59.996	268
c25554_g1_i1	(GCT)5	GTCCAACCTTTGGAGCAATG	TCAACCATCCCAATTCATCA	59.707	278
c25570_g1_i1	(A)11	TTTCCACCATAAGCCATTCC	GCTTTGGCTTTGGCTTGTTA	60.376	136
c25570_g1_i1	(A)10	TTTGCGTTGCGATATACAGG	CTTCTGTGCGTGCTTTCTTG	59.781	251
c25581_g2_i1	(A)11	ATTGGGCATAATAACGAGCG	CGTTGAGCATTGTTTCCTGA	59.84	273
c25586_g1_i1	(T)11	GCTGCTAGTTCGTCTTCGGT	GGCAAATTTCAATTACCCCA	59.638	180
c25592_g1_i1	(T)13	TTCTTACCTATGCTGACCCCA	TGCTGTACAAAATGTCCCCA	59.964	254
c256_g2_i1	(T)10	TGTCATCATTCCAAACCCAA	ATTGGAAGGGAGGCAAAAAT	59.777	172
c25626_g1_i2	(A)10	ACGCATCACAGCAACAAAAG	CCCCTTTCTGAAGCAGAAGTT	59.872	251
c25626_g1_i2	(A)10	CTCGCTTGGACGAAATTAGC	CCTCCCACTGCATGTTTTCT	60.111	233
c25643_g1_i1	(AAT)5	CCCTGCACCTATTCCATGTT	GCCCTTTCTATATGCCGGTT	60.3	208
c25671_g1_i1	(A)10	GGGCAGAATAAGTATCATCCGA	TGATTGCATGTCTGTTAAACCA	59.087	106
c25673_g1_i1	(T)11	CATGCATGGGAACAGTTCAG	GAATGGTCCTACCTTACCCAAA	59.242	268
c25678_g1_i1	(T)10	GGTTTGCTTCATCTTCCTGG	GGCTACTGTGTGTGAACTGAAGA	59.458	231
c25691_g2_i1	(A)11	GGCTCTTGGCATTGTTCTTT	TGGCTCCAATTCAACACACT	59.139	280
c25707_g1_i1	(T)11	GGGCTAAGGATATGGGCTCT	GGACTAGTGGAGCCAAACGA	60.255	280
c25715_g1_i1	(AT)8	CCACCTGAACCCAAATTCAC	ATCTGCACCCTTTATGCCAC	59.962	153
c25719_g1_i1	(T)13	TTAGATCACGAGGCCACACA	CTGCCACGCTTGACTTTACA	60.05	247
c25742_g1_i1	(A)10	TGCTGTGTTGCTCTCTGGTT	CCCACAGATGATACTGTTGTTCTT	59.455	264
c2575_g1_i1	(A)12	TCAAAGCAGAATAGCGAAAAA	TCAATTGGTTTTCTGAGGGG	59.903	274
c2576_g1_i1	(T)10	ATCAGTGCCCACACAATGAA	GGAAAATATTAGTGTGAGAAATTGAA	57.132	191
c25770_g1_i1	(T)10	TTTTACGGGTCCATTTTCCA	GGCCATTGTCTATCAGAAGC	57.357	245
c25770_g1_i2	(T)10	GCCAACACTACCATTTAAAGCC	GGCCATTGTCTATCAGAAGC	57.357	258
c25788_g1_i1	(A)10	CAAATGAACTCTTACTATCATAACTCG	TCCAAGCTTTCCAATAGAGC	57.184	208
c25799_g1_i1	(T)12	TGATGACACCAACCATCACA	CCATTCTCAAGGACGGGTAA	59.926	262
c25800_g1_i1	(T)13	CACACCAGTTTGCATTGGAG	CACAACCTGATATTAATGAGTGGG	59.667	158
c25844_g1_i1	(T)10	TCAGGGCAATTGCTTTCTTC	CATGTGTAGTTCTGGGGCCT	59.989	117
c25859_g1_i1	(T)10	GAGTTCGTTTCTCGGAATGC	GTGCTCAGCTGTGAAGGCTA	59.344	145
c25862_g1_i1	(T)11	GCTCAAGGAGCATAATGAGCA	TGTCCTTGGTCTCCCCATAC	59.779	224
c25864_g1_i1	(A)10	GGGCTTTGTTGCCATATGAT	CCCCTTTGTATTGTAGGGTTTT	58.376	279
c25867_g1_i1	(A)10	AATTTCAGTGTGGGCCTTTG	TTTGGTTTTTACCGTTTGGC	59.847	249
c25875_g1_i1	(A)11	CAAAATCTTCAGAATGCTGACCT	CAAAGCAGTTTTCCCTTTGC	59.861	246
c25875_g1_i1	(GGA)5	GTGCACGTCTTTCTCGATCA	CAACTCGTTCTTTCCCTTGC	59.853	200
c25884_g1_i1	(A)10	GCCGAATTTTCAGGGATACA	CCACCCCCATGTAGTAAACG	60.103	246
c25884_g1_i1	(G)12	TTCGGTTCCTAACCCTTTTT	TATGCCCGAGGAAAAGTTTG	60.067	142
c25885_g1_i1	(CT)9	CGGGAGTCATCGTCTCTTGT	CAACAACTTGAGCACTGGGA	59.873	222
c25892_g1_i1	(A)10	CCCTCCATGTAGAAGAAGCC	CCAACTTGCGCATAAAACCT	60.131	191
c25902_g1_i1	(AT)6	TGATACAAATATCTGTCAGGCCA	CTGATTGTTTCTGGCTGCAA	59.988	261
c25903_g1_i1	(A)10	CCCAACTAAGTCAGGACGGA	GCCAGATCAATTTCTTGGTGA	60.066	249
c25903_g1_i1	(A)13	GGATGCAAACTGACTAGGGG	TGGGATCAATTGAAATTTAAAACC	60.272	275
c25914_g2_i1	(TGA)5	GGAGTTGGAGTTGGTGTTGG	CAACAAGTGTGTGCTTTGGG	60.19	189
c25915_g2_i1	(CCT)5	CGCTTCTTCTTCAGTCACCC	CCGAGTCCAAAAGGATCGTA	60.066	258
c25915_g2_i1	(GAA)5	TCTAGTATTAGGGACCCAAACAAA	ATTTGGAAGGAGGAGGAGGA	60.008	228
c25933_g1_i2	(ATA)5	CCCGCTTAAGCATATTTGTCA	GACCCACTTATGGCCTGCTA	60.096	136
c25939_g1_i1	(T)12	CCATTTGGGCAAATATTCAAA	CCTGCCTTTGGTTCCTGA	59.755	180
c25958_g1_i1	(T)10	TGCAGTCTGTTTCTTCTGCG	GCAAGCTGTGCAAAATGAAG	59.614	146
c25969_g1_i1	(A)12	TCAGATTCATGCACGCAAA	ATGCAAACATCCTTGAGCCT	59.7	194
c25969_g2_i1	(T)15	CACAAGAACCAACCCTCCAT	TCCAACAACAAAAGGCAACA	60.127	145
c25971_g1_i1	(T)11	TCCGTTCATGTGTCCTTTCA	AGCAGTTTCTCTACGCTGTCC	58.76	251
c25975_g1_i1	(GAT)6	TCACACGAGCTGTCTATGCC	TGCATCTGCATCTCTATGCC	59.939	198
c25985_g2_i1	(A)10	GCAAGTTCCTTTGGCTTGAG	GGTTCCTCTTCTTGTGTCTATCTCTT	59.748	209
c25999_g1_i1	(T)10	GGGTTGTCAGGTTGTGTTCA	TCTGGAAGGGGAAACAGAGA	59.773	234
c26002_g1_i1	(T)11	CCACTTAAGCCACACCCACT	TTCACATCACATCCTTCCGA	60.048	265
c26012_g1_i1	(T)12	TCCAGTAGATGTGGCCAAGA	GCATCCACTGCAAAAGACATT	60.133	263
c26030_g1_i1	(T)10	GATCAAGCAAGCACAAGCAA	TACGGGTGTTCTCCCAACTC	59.966	271
c26031_g1_i1	(TAA)5	AGAAGGTTGTGGTTTCCCAA	CAATTTAAAAGATTGTGCAATTACC	58.221	181
c26079_g1_i1	(A)12	GTTGGCTGTTTGACTGGGTT	CAAGGTTCATTTTTCTTCCACC	59.85	201
c26080_g1_i1	(A)13	AAGGAATCTTGACCCGTGTG	TCAAAACACTTCCCACACCA	59.976	210
c26084_g1_i1	(CGC)5	TCAATCGTCTCCGATCACAA	TCGGATCGATAAACCACCTC	59.894	215
c2609_g1_i1	(A)11	CCCTTTTCAAGCATTTACACAA	ACGATCCCCTTTGTTGTTTG	59.83	184
c26091_g1_i1	(A)11	TTACAGGTTTTATGGGGGCA	ATACCCCGCATCATGCTAAG	59.945	115
c26091_g1_i1	(T)10	TTGATGTCACAGGGAATGGA	AGGTGCAGCACATAAACCTT	57.357	245
c26093_g1_i1	(AGA)5	TGGACCCGATCTGTGAAAAT	TCACTGGTCTCAAACTTCTCCTC	59.908	236
c26104_g1_i1	(T)10	GCTGCAAACTCGGTCAATTT	TGACACAAATCACGCCACTT	60.16	210
c26105_g1_i1	(T)10	CTTGGGGCCAATTGTTAGAA	AAAATCACCAAATGTGCATGTC	59.736	201
c26107_g1_i1	(CTT)5	TACCGAGTTGCTGAATGACG	GATCCATTGCGCAGTTACAA	59.694	268
c26107_g2_i1	(A)11	TGGACGATAAGACCAATCCC	TTTTGTAGCTTGCGATGACG	60.014	128
c26118_g1_i1	(T)10	TGGAACTCTTGTCTTGGGAGA	CAGCAACAATAACTTCACAACCA	60.082	163
c26149_g1_i1	(TC)6	TCTCAAAAGGTTTGAACCAGG	CCCATCTCCGAACTTCATTG	60.452	277
c26165_g1_i2	(T)10	TGATGCCTGACACCAAAAAG	CTGTTGCTGCCAAAACAGTG	60.485	187
c26187_g1_i1	(T)11	AACCCGACACCAAAATGAAA	GGACCGAAAGTGGATTTGAA	59.91	240
c26204_g1_i1	(AT)7	GAAAAGGTCCCACGTTTGAA	TGGGTGTTATACGGCGTTTC	60.752	245
c26210_g1_i1	(A)10	CAGCTAATGTGATTCCTGCAA	TTGCATATCTCAGCCAGTGC	59.979	179
c26218_g1_i1	(T)10	AGTTTTCTCTGCTTCGGCCT	AGCTTCTGAACTCAAGCCCA	60.134	106
c26245_g1_i1	(T)11	TTTTCCTTGCTTCGCATGTA	GAACACACGCACCTGCTAGA	60.056	134
c26248_g2_i1	(A)10	AGTGGTGTGGTGCATGTTGT	TATCCGTTCTGTCCCACCAT	60.195	104
c26257_g1_i1	(T)10	TCCATTAGGTGATGTTGGCA	ACCAGTTGAACCTGTGTGGT	57.876	198
c2630_g1_i2	(T)13	GAAGTGCACGCAAGGTATCA	CAGATTATAGAGTTCTGGATTGATGG	59.464	246
c26324_g1_i1	(T)10	AGAAGCTGTGGCGAGAGAAG	GGGGGAAAGAAAAGCGATTA	60.381	165
c2633_g1_i1	(A)11	CAAACCAGCATCCAAATTCA	CCCCATGTGTGGACATATCA	60.048	272
c26342_g1_i1	(GT)6	AAATGCCAATACACATGCGA	AAGCAAGTTAGGTCACTCCAGG	59.81	192
c26352_g1_i1	(T)10	TTTTTGCCTTTTGTTGGGTT	AAAATGCAGGCAGTATTTGACA	59.652	260
c26367_g1_i1	(T)11	TTTTGGCATTCGGGATTAAG	GCAAACAAATGTGTGCCAAG	60.157	194
c26407_g1_i1	(A)10	GGTTTGAATTGGGTAGATTTGC	CCTTCCCAGAGCATAAGCC	59.782	278
c26409_g1_i1	(A)10	GATCTGGGGCAGACAACATT	CAACAACCCCATCAACTATTCC	60.463	251
c26410_g1_i1	(A)10	AATCTTCCAACAGCTTGCACT	TCCAAAGTCATGAAGACGAGG	60.239	228
c26425_g1_i1	(T)10	GCCTTCGCACACTCCATAAT	CGCTGCTCATTCTTTTCTCC	60.096	209
c26439_g1_i1	(T)10	TGCATTCTTTCACCCTTTCC	TTCGCCACACACTTACAACC	59.615	175
c26447_g1_i1	(A)11	ATGCACACCCACGATACTGA	GAGTATCTTGCGCCTCGTTC	59.985	221
c26518_g1_i1	(A)11	TGGCCAAATCATGCCTTAAT	TGTTCTTCTGGGTTCAGGAAA	59.697	112
c26525_g1_i1	(T)11	AAGCCATGTAACTGGATGTCTG	GGGTATTTCAATTTGGTGCG	60.188	219
c26534_g1_i1	(T)10	TGGGAAAAAGAATTGTTGATGA	ATCAATCTGGGCCATGTTTC	59.756	242
c26591_g1_i1	(A)10	GGAAAACTGCTAGCACCCAG	GTTGCTGCAATTCCACCTCT	60.263	223
c26595_g1_i1	(T)11	GGCTCAGGTCTCATTGGTGT	AAGCATCTAGCCATGTATACAAAAA	58.432	266
c2661_g1_i2	(A)10ttg(A)10	CGAGCTCAGTCTTGGTCTTTG	TCGCAGCGTGATTTATTTTT	58.446	216
c26614_g1_i2	(TAT)5	AGAAAAGGAAGCGTGGAACA	TTGTGTTTTCTTATTTGCCGC	60.123	165
c26626_g1_i2	(A)13	AAACTTCTTCTTTGATTTTGGGG	TGGTTGAGACTTGAGGTTTTGA	59.751	228
c26629_g1_i1	(A)15	GAAGGGATGTAGAAACCGCA	TGTTTCCCCTTCAAAATTGG	59.772	112
c26652_g1_i1	(A)10	ATGGACACAGCATGTAGGCA	TAATGCATGCCAAGTGCTTC	59.839	232
c26653_g1_i1	(T)10	TGGTGATTAGAAGGAAGCCG	CGGATGTCGAAGAACCTGAT	60.073	220
c26654_g2_i1	(TGG)6tg(T)10	TTTGCTATTCATGGTGCTGC	TTCAAACCACACTCCAATGC	59.547	200
c26656_g1_i1	(T)10	AACCACCCATGGTCCCTAAT	TGAAAGAAATGCACGGAAGA	59.395	199
c26663_g1_i1	(A)11	AGATCCTTCACCAAAGCCAA	GAAATGAATCGTGTTGGTGG	58.824	268
c26664_g1_i1	(T)10	GGAGCACCTCACATTGGTTT	TTAACGCTTGCGTGAATGTT	59.373	192
c26671_g1_i1	(T)10	GGAAATGAGGCAAGTCCAGA	CACGGTTGTTACTTCCTCACAA	60.067	122
c26679_g2_i1	(AC)7	AGCTGGATTACACCGTGTCC	CTGCCCCAATTTTGTTGACT	59.971	149
c26679_g2_i1	(ACA)5	CCACCCTGTCAAAACATCCT	CATTAGGCAAGGAAGGGTCA	60.066	243
c26681_g2_i1	(T)10	TGTGAGGAGCCTTCTCGAAT	ACCAGGTCAAAACCCACATC	59.679	169
c26687_g1_i1	(T)10	AATCTTGAGCAATCCTGTGG	CCTTGGATCAGGTGCTTACC	59.55	104
c26698_g1_i1	(A)10	TTGAGGGGTAGAAGTTTGATCC	TGTTCATTCTTTTTCTGAATTTGC	59.665	145
c26704_g1_i1	(T)12	CAACACAAGGTTGTCTACTCAGC	CCAACGTCAAGGTTTATGGG	60.22	263
c26716_g2_i1	(T)10	ACGCGCGTGATTCTGTATTT	AGACAAAAGGAAGGGCGAGT	60.247	250
c26719_g1_i1	(TA)6	AACTTTCATACACTGTTGGCG	CGACCAATTAGAAATTGTCTCCA	60.35	136
c26721_g2_i1	(T)10	TGTTCCAAACAAACAGCTGAA	TCGTTGTCCTGCATCAATGT	60.12	143
c26723_g2_i1	(A)10	GAAGGATGGAGTAGTGGGCA	TTCTCAGGACACAACATGCG	60.873	277
c26741_g1_i1	(T)13	CAAGTTCAAAAGCCCTTCCA	TGTGCTTTCCGATAGTGCTG	60.011	149
c26747_g1_i1	(TG)6	GTCACAGTGCAACCAATGGA	TCACATAAAATAAACAATGCAAACA	58.589	131
c2676_g1_i1	(A)10	CAGGATTACGTCCTGGGTCA	AAATTGTGGGCAGGAAAGC	60.066	280
c26762_g2_i1	(T)13	CCATTTGTTTGGTCGTGAAA	ACCCCTCATCCAAAAGCATA	59.387	249
c26774_g1_i1	(A)10	TTGAATTGTAATGGTTCGTTTGA	ATAGGGAGGCGGAAATTCAT	59.761	162
c26778_g1_i1	(GGC)5	TCACTTCCCCAATTCGACTC	CATCTCCTCCTCCGTCTCTG	59.937	244
c26800_g1_i1	(GAA)5	CCAATCGGAGGATATAGCGA	AATCTGGACCCAACCACAAC	59.679	228
c26805_g1_i1	(ATA)5	AAGAGTTGCACTAAGGCCCA	GGCAATGTGATTGCTGATTG	60.08	237
c26807_g1_i1	(A)10	CTTAAAAGGGGTTCCGTTCC	CAAAAGCAAGCAAAATGCAA	59.995	228
c26819_g2_i1	(TG)6	TTCGAAGTGTGTCATTTGCC	CCCATGTGAACATTTGTGGA	60.216	133
c2683_g1_i1	(T)11	TCAATGTCATCTTTAGTGGATTGT	TGGTTTGGAGGACGAGAGAG	60.377	118
c26836_g1_i1	(T)10	GAAAATCGGGAATTTCAACG	GGATCAATAATTGCTTCCCTGA	60.28	196
c26854_g1_i1	(T)10	AATCTTGATGACCTTCCCCC	AATGCACAGAAGGAAATGGG	59.933	278
c26857_g1_i1	(T)13	CATCAAAGGAAAGGTATTCGC	AATAATGACCATTCCTCTTAAAATCG	60.003	100
c26868_g1_i1	(T)11	ATTGTGATGCAGCGAATGAT	CAACAGCATCGATTCAATATCC	59.438	252
c26868_g1_i1	(T)10	CTCGAAACCCTCCAAAAACA	AGAAGTTTCGATGACGGTGG	60.111	207
c26868_g1_i1	(T)10	CTGCAGGTAGAGCAGAACCC	ATCGTTTGTGCCTTGAGCTT	59.882	131
c26869_g1_i1	(TC)6	CGAGAGCTTAAACAAACGGTG	CTTTTTCAAACAGCCGCTTC	59.996	278
c26882_g1_i1	(A)12	ATCAGCAACCCTGCATTTTC	TGATCTGTAAGCACCCGTGA	60.263	251
c26882_g1_i1	(A)10	TCACGGGTGCTTACAGATCA	TCCTGAACTGTGTCGGAATTT	59.583	156
c26889_g2_i1	(T)11	CCTTTACGATCACTTGATGCAC	GGCTATTCGAGCATTTTTGC	59.822	124
c26891_g1_i1	(A)10	AGGAAGCGTGTCCAAAAGAA	CCTCATCTCTCGTGACCATGT	60.128	122
c26893_g2_i1	(T)11	TGGACGAATCAGGTAAGACCA	TTCTCCAAAAATGATGGTTCG	59.924	225
c26902_g2_i1	(T)12	TGTTTCAGCTTGTTAGGCCA	CAAATCCTTCATCTAACGGGA	59.03	171
c26909_g1_i1	(AT)7	TGACAAAGGGTGTACTGGCA	AGGTTGCAGAAGGGTTTCCT	60.11	184
c26923_g1_i1	(A)10	CCTGACTGCATTGAATAGGC	ACCATGCATTCACCAAGACA	59.967	244
c26925_g1_i1	(T)10	ATGCATTCAATCATGCTCCA	TCAGAACTGCTCCAAATCCC	60.195	227
c26929_g2_i1	(CTT)5	CAATCACATCACACGGCATT	ATGATTTGGTGGCATGGAAT	60.021	100
c26930_g1_i1	(A)12	ATGGTAGCATTATTTGCCGC	TGTTGTCACAATGGTGGCTT	60.008	163
c26933_g1_i2	(AGA)5	CCACCGAATGGATTCTCACT	TGCGCAGAATGTGTAGAAGG	60.011	187
c26944_g2_i1	(TA)8	AACGTGAAACTTTGTTGCCA	TGGGGTGTAGTGTAGGGCAT	60.255	256
c26951_g1_i1	(AC)7	AAAGAAACCCCCAATGGAAC	TCTTAACAACTTTGTTTTCAGAAGG	58.2	193
c26977_g1_i1	(A)10	GACCTGCTCTTGGCTCAAAC	GATCTGGATCCACCATCCAC	60.145	162
c26997_g1_i1	(A)10	GAAAACTGTTGTTCAAAATCGAAA	GTCGAAGAATGGTGGGAAAG	59.526	277
c27003_g2_i1	(T)10	CACCATCACGTAAAACGCAC	TGAAAATGACCCTCAGCTCC	60.195	181
c27004_g1_i2	(TC)7	GCCTTGGGATTTACCAGGTT	TGTCTTGTCTTGGACCCCAT	60.363	250
c27008_g1_i1	(AT)6	TCCATTGGAAAGCAACAACA	AAGTAAGCGCAAGACCGTGT	59.943	134
c27008_g1_i2	(AT)6	TCCATTGGAAAGCAACAACA	AAGTAAGCGCAAGACCGTGT	59.943	134
c27015_g2_i1	(T)10	ACTGGGAAGGTTCATCATGC	AACCACAAGCACTAGCAGGAA	59.928	221
c27023_g1_i1	(ATG)5	GGGGTAGGTGTTTGGGTTTT	AATCATGCCCCTGTCATAGC	59.923	135
c27023_g2_i1	(CT)7	TGTTTGATCGTGATCGAGAAT	GCGTAGTTGGTTTTGCCATT	60.003	213
c27048_g1_i1	(TAT)6	CGCAACGGACAGGTTTATTT	GCAGGTGCAATATTCTGCATT	60.117	237
c27068_g1_i1	(A)10	AGGTTTGGAGGTCCTGAGGT	AACAACATAGCAAAAACAGGTGAA	59.972	266
c27078_g2_i1	(A)10	AAAGGGAATGTAAGGGACGA	CATTCCAATGTTGAAGGAAACA	59.839	113
c27084_g1_i1	(A)11	CTTTCGCCAATGAAAATGGT	GTGTTGGGGGAAAAACTGTG	60.246	237
c27084_g1_i1	(CATT)5	TGGAATGGAAGGTTCCAAAA	TATCCGCATGACATCAAGGA	60.033	253
c27084_g1_i2	(CATT)5	TGGAATGGAAGGTTCCAAAA	TATCCGCATGACATCAAGGA	60.033	253
c27085_g1_i1	(T)11	CAGCAACCATAACTGCGTGA	TACCAAAAAGAGCAATCGGG	60.067	272
c27085_g1_i1	(T)12	GCCACATACCAACAAAACCC	ACATGACTGCAGCACCTCAA	60.473	213
c27100_g1_i1	(A)10	CTAAAACAGGGGACGCATCA	GTAGGCGCGTGGTAGTTCAT	60.162	255
c27113_g1_i1	(T)10	TCCATAAATTTCCCCTTCCA	GGACCTTCATAAATTCCCCC	59.47	269
c27113_g1_i1	(T)10	TCCATAAATTTCCCCTTCCA	GGACCTTCATAAATTCCCCC	59.47	269
c27159_g1_i2	(T)10	GATGCCTCATCGACATGTTT	AAAGAAATGAAGCCAGAGCAA	59.101	259
c27180_g1_i1	(T)15	TTGATTGTGGGCTTGTCTTG	TCTCTAACCGCCAACGAAAC	60.249	221
c27183_g1_i1	(T)10	TCCAGCTTTCAGTATGCGTG	GGGTGCTGGATTGAGGACTA	60.073	227
c27186_g1_i2	(A)10	CGCCCCTTCTGTACAATAACA	GAAATCTCATTGTCTACCATCCTTC	59.42	117
c27215_g1_i1	(T)13	CCTCTCTGTACTGTCTGTGGTAAA	AATGCATTGCACGCAACTTA	60.281	222
c27230_g1_i1	(A)10	GGGTTGAGAGGGTCGTAACA	CCTTGTGCCACCTTTCAAAT	59.971	197
c27233_g1_i2	(TCA)5	GTCTTGCTGTTGGCCACTTT	GTATTTAGGAGCCAAGCCCC	59.93	159
c2724_g2_i1	(T)10	AGCTAAGTTGAGCCCGTTGA	GGTTCAGTCCAGATCCCGTA	59.927	248
c27266_g1_i1	(GA)6	AACAAATATGGGGAAAGGGG	GTTGAGGGGAGAGGGTAAGG	59.928	245
c27275_g1_i1	(A)13	AAAAAGGTGCACAAGATGGG	CAATTGCCACATCAGTTGCT	59.722	269
c27300_g1_i1	(A)10	TAGGACAACATCTCCCCTCG	CACGTCTTTCTCACCCTTCC	59.697	185
c27309_g1_i1	(AC)7	TTGATTGAAAAGGGCTTTGG	GCAATGGAAATCTAAGCGGA	60.175	161
c27315_g1_i1	(T)10	GTGGTTGCATCCTCGTTTGT	CTAAGCCGTGGCTTGAAAAC	59.883	132
c27327_g1_i1	(TC)7	CTCTTTCGTCTCCGTCCATC	GGGGTTAACGAGTAACGGGT	60.11	257
c27327_g2_i1	(A)12	TACCCTTCAAACGACAAGGG	GCCTGACATTTCAACTGGGT	59.973	208
c27331_g1_i1	(AAT)5	AAGCGAAACGTCTTTTCCAA	GCTGCCTTATTGGTCCTTTG	59.708	135
c27332_g1_i2	(CTT)5	CTTCGTCAGATTCTCCTCCG	GTTGGAGATCTTGGCGTGTT	60.119	150
c27332_g1_i2	(TTTTCC)5	GCAAGTGTTTCTGTTACCACAGG	CGTCCTGCGAAGAGAGATTC	60.096	265
c27332_g1_i2	(TAT)6	TTTTGAATTTTGGTTTCCGC	TCCGTACAACTAGTGGCTGTTTT	60.102	202
c27346_g1_i1	(CGG)5	TTCCGCATACGTAACCCTTC	GGAGGAAGAACCAGAGTCCC	60.05	226
c27352_g1_i1	(A)10	AATCTGAATAGCCCGCATTG	TGTAAATAAGAAATAAGTTGCTCATGG	59.155	101
c27362_g1_i1	(TA)7	GATCCCTCAGAGGTCATGGA	TGTTGCTGTGGTCAGAGGTC	59.872	232
c27373_g2_i1	(AC)6	AGTTTCAGGGCGACTCCATT	CTTGGTTGGTTCAGTATGGGA	59.838	100
c27375_g1_i1	(A)10	AAATGTGTTCACATCATCATCCA	CCAAAATTTGCCAGCTGAGT	60.249	189
c27375_g1_i1	(A)11	TGCCACGATATACATGAACCA	AAGGCTATTGATTTGGCGTG	60.096	218
c27383_g2_i1	(T)10	ACACTACCAACCAAGGCAGG	TTGATGTCCCTCTCTCCACC	60.048	239
c27391_g1_i1	(A)10	GTTTGGGGGCATTGAATATG	TTCATTTTGGCTCCTATTTGC	59.202	187
c27396_g1_i1	(A)10	GCCTCGCTACGGAGGTATATT	TCATTATTCATTCCGAGGCA	59.065	104
c27412_g1_i1	(CAG)5	ATCAGATCCAAATGGCGAAG	CCCAAGAATTTTGTGGTGCT	59.971	185
c27419_g1_i1	(A)10	CAGCGGTTAAGGAACTGCAT	TCTCCGTTAGTTTCCGCATT	59.708	112
c27428_g2_i1	(A)10	GCTCTTGTGGTCCGCTATGT	TCGGAATTATCCAAACTGGG	59.756	271
c27457_g1_i1	(A)10	AAAAGGAAGCAGCAAACCAA	CGGTTGATCCAGATTTTCGT	59.933	249
c27457_g1_i1	(GCA)7	ACGAAAATCTGGATCAACCG	GCTACCACCAATGCACCTTT	60	237
c27474_g1_i1	(T)11	CGAAAATTCCATGGTAAGCAA	CCAATAACAGCAATGCAACA	58.201	118
c27478_g1_i1	(T)10	TTTATGGGGCTCTCCTTCCT	TTTTCAGTAGGACTGCCTTGA	57.622	176
c27478_g1_i1	(T)11	TTTTGCTATTGCATGTTGCC	AGCAATGAACATTTGCCCTC	60.081	129
c27479_g1_i1	(T)11	CAAACGCGGCATTATTCTTT	CATCACATGCATCTCAACCC	59.925	276
c27493_g1_i1	(A)12	TGCTCACGATATGAAAGTCTCAC	GGCTGTTGCTATCTTCCATGT	59.212	243
c2750_g1_i1	(A)11	TGAACAAGCAGAAACAGCCTT	GGATCCTGACACAGCATGG	60.063	156
c27502_g1_i1	(T)10	CTGTCCACTAGGCTTCTGGG	AACTGATCCCACCTACCAAAAA	59.741	181
c27512_g2_i1	(TCT)5	CAGTTTTCCTTTGGCTTTGC	AGACCTCGAAGCACGAGAAA	60.134	205
c27519_g1_i1	(TGG)6	AGTTGCTGCAGAGCACGTAG	TTTATTGCTTTCCGCGAATC	60.172	262
c27524_g1_i1	(T)11	CCTTTGGGGTGTTTGCTTTA	CCCAATAGTACCCTGATTCCAA	60.068	162
c27524_g1_i1	(T)10	TTTGTTTTCTGTCTATCAGGAACAG	TGAAACAACCTCTCATCACCA	59.124	264
c27531_g1_i1	(A)10	GGGTTGTTTTTCATCGTGCT	GCTGCACCCATGATCATACC	61.314	198
c27534_g1_i1	(AT)8	GAATTCGCTGATAGGTGTTGAA	TGCGCAAGTTGAAGTGTTGT	60.494	251
c27552_g1_i1	(A)10	GGTTTTACAAATCCATGGCCTA	GGGTGTGTTTTGCAATTTTGA	60.757	207
c27552_g1_i1	(CA)8	TCTCCCAAGCACCAGTACCT	CATGAAAATATTGGCAAAACTCC	59.741	239
c27567_g1_i1	(A)10	GCGAGCAAACCACAAAACTT	TGCTGGTTCAATGCCTGAT	60.217	132
c27573_g2_i1	(A)10	GCAGCTCTCGGTTTTCAGA	TTTTTGGCCTTTTCTTTCCA	59.671	178
c27574_g1_i1	(T)12	GGCAATGAAAAATCAAACCA	TGCAGGCCTGAAGTAAATGA	59.42	235
c27574_g1_i1	(TC)8	TGCTATTATAAACCCTCCTCAGGT	CTTGGCTACATCCACCCCTA	59.948	163
c27576_g2_i1	(T)10	CATCCACCTCAAATCTTGAACA	TTCATGCATCTTGTGCCAAT	60.08	185
c27582_g1_i1	(T)10	AGGAACGGACTGAGTAGCGA	ATGGAAAAATGGGGTAATTGT	57.23	193
c27606_g1_i1	(TTG)5	TTGAACTGAATGCCAATCCA	CCTCATCCAACCGTCTTCTC	59.655	196
c27667_g1_i1	(A)11	AGCAAACCCTCCATTAGGAA	AACTGGTGCTGGTTAATGGC	60	218
c27671_g1_i1	(T)10	TCATGTGGTACTGAAATTTGGTG	TTGCTTCAAGGCAAAAAGAAA	59.986	100
c27691_g1_i1	(T)12	CCGTCTAAGTTCTCAGCAAAGAT	CTCAAACAAGAATGCCAAAGA	58.013	188
c27716_g2_i1	(T)11	TTTGAGGCGAGACTACTTTCAA	TCAATGGTTCACACTAAACCACA	60.311	182
c2773_g1_i1	(TGG)5	CTATCAGCCTCCACTGCCTC	CGAAGATGGTGGGAAGAAAA	60.044	273
c2773_g1_i1	(A)20	TTTTCTTCCCACCATCTTCG	TAAGGGCACATTCATGGTGA	59.924	253
c27742_g2_i1	(T)10	TGAGGGTGAGTTAGTGAAGGTATG	GTTCCCTGACAGCGTTACCT	59.212	262
c27765_g2_i1	(T)10	TGCATAGTTCCTTTCTTATTTTCTCA	CGTGATGATTCCATCATTGG	59.732	101
c27767_g1_i1	(A)13	GCCTTCTGAATAATGCTGCC	TCTTTCTGCTAGTGTCCCCC	59.284	242
c27799_g1_i1	(A)10	AGGTGTGGAATAGTCCAGGG	TAGTCAACCCATCCATCCGT	60.195	178
c27838_g1_i1	(T)19	TGTTGACGTTATTGCCTCCA	ACCCAAAAACCACCAAACAA	60.103	114
c27845_g1_i1	(A)10	CAGTTTTGCAGAGTCCAGCA	GTGAGGAATGGGTTTGAGGA	59.903	246
c27858_g1_i2	(A)10	AGGTCAAGAAACCACAGCGT	GCACACAACCTATTCGACCA	59.572	253
c27878_g2_i1	(A)10	AATCCCCAAAAACATGAGCA	CACAATGGCTTTCCTGGTGT	60.954	114
c27879_g2_i1	(A)14	TTTGCCGAAGAGAGAGGAAA	TGCAGGTTCTACAACTCCCC	60.111	159
c27882_g1_i1	(T)10	TGTGTTTGGCATACCATTCC	TTGCTCAATTGTTGCATCCT	59.276	251
c27887_g2_i1	(T)10	GCTGTTAGCTTGCTAGGACAGG	AGGTGCATCACTTTCACCCT	59.579	221
c27895_g1_i2	(A)10	CCAAGCTGGAGGCTCATAAC	CTGTGGCCCAACAAAAAGAT	59.971	180
c27895_g1_i2	(GA)8	CGGATCATGATTCTGTCTGC	AAGAGAAGAATCCCCGGAAA	60.011	224
c27897_g1_i1	(T)13	TGTTGCCAAAACCTTCTTGTT	AATCCCATGTTCCGATGTTG	60.582	275
c2791_g1_i1	(A)11	CGGGAGGGATAGCATATCAA	GTCATTTGGTGATGCATTGG	59.781	186
c27911_g1_i1	(T)11	ACGAATTTTGTTCCTGGTGC	CACAACCATTTTCAGTTCCCT	58.945	278
c27927_g1_i1	(TC)6	AAAAGAACCTCCACACGCAC	ATCATGACCCCATACGGCTA	60.177	276
c27927_g1_i1	(A)10	ATCCATCGAGTTGTTGGCTT	TGGACAACAAATGGGATTAGG	59.671	181
c27927_g1_i1	(T)14	GGAGGAAAAGGAGAGGTTGG	GGAATTCAATACAAGGCCCA	59.762	213
c27937_g1_i1	(A)10	CATCCAAACGATTGTGCTTG	ACAACTGCTCGTTTGTTGGA	59.339	178
c2794_g1_i1	(TC)6	CCATAATTGGAAATGCATATGGT	TCAATTTCATAATTGGGGGC	59.599	223
c27949_g1_i1	(A)12	GCGGCAAACTTGATACAGTG	TTTCCATACCAAAAGGGCAC	59.801	138
c27953_g1_i1	(T)10	GTTGCAACAAAGAGGCTTGG	CATTGTGTGGATCTTCCAGC	59.09	176
c2796_g1_i1	(A)10	TATCCAGTGCCTGATTGCAG	CACCTTCGTCACATGCTTTG	60.301	102
c27964_g1_i1	(CA)8	TTTACCTTTCACGCCTCCAC	CACAAGGAGCACACTTGCAT	59.905	227
c27968_g1_i1	(A)12	ATGCCTGGAAATGTGATCCT	CCTTGCATCAAAAAGCAACA	59.849	269
c27985_g1_i1	(T)12	TGATTCGGACCAATCTCACA	GATGGTCTCACCAGGCAAAT	59.934	166
c27995_g1_i1	(TA)6	TTTAGTGAAGATGTGGCACAGG	GAGGGCCCTGTTTAGAGATG	58.741	272
c27998_g1_i1	(TTA)6	AACGTCAGCGAGAGGTGTTT	TACCACTCGGACGAACAACA	60.152	270
c28_g1_i1	(T)12	GCGTTTGTCTTCTTTCTCCG	CAAACAGCATCGAAAGCAAC	59.469	252
c2800_g1_i1	(A)10	CAGGAAGAGCTCCTGGAGAA	AATTCCCCCTCTAACGTTGC	60.32	273
c28014_g1_i1	(A)10	TGGAGTTGTGTTCGGAAAAA	TTCCTTCCACCAGGAGAATG	60.042	251
c28029_g1_i1	(T)11	GCCAAGAAAGCGGTAAAGAG	CAATTCTTACAAAACAGTTGCATTTT	59.89	113
c28031_g1_i1	(TGC)5	AGCTGCTGTGGTTCCAACTT	TCAGTCAATTCGTGGTGGAA	60.088	138
c28059_g1_i1	(GAT)5	GGCTTCACATTTACAGGTTCAA	TCCGACAAAATCTGAGAGAGC	59.565	278
c28065_g1_i1	(A)10	TGCCCACTTTAGATGTGCTG	GCACTGCTGAACTGACCAAA	60.032	188
c2808_g1_i1	(GAA)5	CAACCAAAAGCTCCGAAGAG	GAACTGCCAGTCGTGTGAGA	60.03	198
c28101_g1_i1	(A)12	TCACCAATAAGATCACATCAAACA	GACTCATAGCTCCCCAACCA	60.073	239
c28104_g1_i1	(AT)8	AGTGTTGTGATCGGTTCCGT	AAACGCTGCAGACTACACCC	60.321	237
c28104_g2_i1	(CCA)5	ACCCCAACAACAACACCAAT	TTGTCCAGAAAGGTTGGGAC	59.943	148
c28107_g1_i1	(TG)6	CCAGGGACTGGAATAGCAGA	AACAGTCTGCCGAGGTGTTA	58.37	160
c28109_g1_i1	(A)10	CAACTTATTGCCAAGTCCAACA	TGCATGGTGAAGTTTCTGGA	60.24	115
c2812_g1_i1	(CTT)5	CAGCAGCACCCACACTAGAA	CAGTGGGACAATCCCAGAGT	59.962	254
c2812_g1_i1	(GAT)5	GAAGTGTTGAAATGGCCACC	TCTCTGATGATGTCCGTCCA	60.205	240
c2812_g1_i1	(TCA)5	GCACCATCCGAGAACAATCT	TGGTAAGCCAGAAAACGAGG	60.241	110
c2813_g1_i1	(CAC)5	AAACCCAACCACCTTAACCC	GACTCTTGAAGTGGGCTTGG	59.844	172
c28130_g1_i1	(T)10	CAGTCAAATCAACGGGCTTT	CTGCATGCTGCCTCTGTTTA	60.157	157
c28137_g2_i1	(T)10	GCCAACTTCAAACGATACACC	CGGGAAAGATTTTTAGAGTGC	58.013	153
c28190_g1_i1	(A)12	GCTCGTCTCTGTTTCATTTCC	GGAAAATTTAAAGCAGCCCC	59.915	267
c28191_g1_i1	(T)10	ATTTGCTTTGCTTTTCGGTG	GCCGAAACAAAAAGATTGAAA	59.221	254
c28193_g1_i1	(T)11	CTTCGAATTAGACGAAATGGG	CAAGAAGAAGGCAGTCCAGG	59.982	214
c28207_g1_i1	(A)10	TGTGACTCCCATTGTGCTGT	AGACCTCCCGGTAAAGGGTT	61.075	267
c28209_g1_i1	(A)11	AAGATTGCAATGTCTCAACGG	CAAGTCCTTTCCTCGTTCCA	60.224	266
c28218_g1_i1	(T)10	GGGATCATTCATTTCCGAGA	GAACGCATTTTTCTTTTGCC	59.704	220
c28221_g1_i1	(T)12	CCATGGATTGCAAGGAGACT	AATACCCAACGAAACCCTCC	60.053	142
c28224_g1_i1	(AG)6	ACCTGCCATAAACCCATCAA	CAAGAGCAATTGCACCACAT	59.722	253
c28229_g2_i1	(T)10	GGGTGCGTTCAAAAGAGTGT	TCTTAAAACGGGGAACATCG	59.931	125
c2823_g1_i1	(T)10	CCAGGAAGGACTGAGGTTTG	GCACTTATGCAGAACGTTGAA	58.981	227
c28231_g1_i1	(TA)6	GGTTCTAGGGTTGACAAACCAC	CGAAATAGTGGCCATCCTGT	59.955	182
c28232_g1_i2	(CA)6(A)11*	TGCAATAACCACAACCCTCA	GCTTTATGTCATGAACTCGCA	58.934	119
c28279_g1_i3	(CCA)5	GAGGCATGTTTAAGGGCAAA	GGTTGCCTTTGGATGAAGAA	60.051	171
c28279_g1_i3	(CA)8	TTGCTTGCACAGGTTTTGTC	GGTTCGAATCAAGTTGGGAA	59.91	258
c28283_g2_i1	(A)10	GAACATGTTGCAAAAACACTGA	ACTGTCTGTTCGTGGAAGGC	60.307	267
c28284_g1_i2	(TGC)5	TGCTGCTGATCCTGAATTTG	AAAACTTGCAGAATGTGCCC	60.118	258
c28287_g2_i1	(T)10	CAAACAACAATCCTGCTCCC	TCATTTAATTGTTTGTTAACTGCAT	57.072	188
c28288_g1_i1	(T)10	GCTTCCAAATCTCTTCTGCG	AAGAAAACGGGCACAGCTAA	59.883	167
c28291_g2_i1	(TGT)5	GAAAGGTGGAGGTGGTGATG	GCACAAGGGACGAAAACAAT	59.978	238
c28297_g1_i2	(T)10	TTGAAGGATCTTACGGCCC	TTGCTAATTTGCTGGTGTGC	59.879	171
c28303_g1_i1	(GGT)7	TTTTACCCACAACAAACGCA	TCCCCAGTAGATGTTACCGC	59.955	252
c28309_g1_i1	(T)12	TGGGTTAGTCGATCCTAAGTGA	ATTAACCGGTTTCCCTTTCG	60.177	129
c28312_g1_i2	(AAT)5	AGCCAACCAACTGAATCCAC	TCACAACGCAGGATGTCATT	60.12	217
c28312_g1_i2	(CT)6	CATCTCCTCTGCTCCCTCTG	TAGGGTTTGGTTTCACGGAG	59.964	128
c28312_g1_i2	(T)12	GGGAACATGGCCTAGAGGAT	ATTGGTGTGCGGAGATTTTC	59.939	178
c28312_g1_i2	(T)16	TCGATTCATGGTGCTTTGAG	AAGGCGCCTAACCGTTTAAT	59.99	197
c28314_g1_i1	(A)11	ATGAAAGTGACACGAAGGGG	TTGTGAGGGAGGTTTTGGTC	59.943	134
c28317_g1_i1	(A)10	CAACAACACTCCTACAACGAAGA	TGAACAAAAACTCTCTTGTGCAT	58.941	198
c28318_g1_i1	(T)10	GCATGTACCCCAGCTTTGTT	TTGGAATGCGAAGAGAGACA	59.522	226
c28318_g2_i1	(T)10	AACACTTGTCCGCATCACTG	CGGGGATTCAAAAACAAAGA	59.91	231
c28327_g2_i1	(GGC)5	CAACTCTGAACTCCGGAAGC	ACCCAGACAGGGTAATCGTG	59.844	218
c28328_g1_i1	(A)10	GTCATCCGAGTCGATGGTTT	GCCGGTCACAAAGACAAAAT	59.978	198
c28328_g1_i1	(A)10	TGACCGGCTTAAACTATTGTGA	GCCGGTCACAAAGACAAAAT	59.978	171
c28328_g2_i1	(T)10	CGTGAGTTTTTGCTGCACTC	AACACAGGCCTCTTGCAAAC	60.299	177
c28332_g1_i2	(ATT)5	TGGAAAACAGAATTCCAGCA	TGGGCTAAGTGGATTTCATTG	59.946	232
c2837_g1_i1	(CTT)5	TCTTTCTTCCCACCTTCTCTCA	CAAAACCCCATCTCCTCAAA	59.903	273
c28370_g1_i1	(AG)6	AAGGGATTCAACGAACAACG	CGCACGAAGGGTAAGTTGAT	60.132	232
c28375_g1_i1	(GT)6	CACAGGTTTTGTGGGTGTTG	AAACCACCCTTCTCCCAACT	59.834	136
c28375_g1_i2	(AC)9	AACAAATTTCACCAGGATTCTTT	TGCAGAAAGGTTGCGTAAAA	59.486	269
c28379_g1_i2	(A)12	CACCCAAAGTTTTGGATTGC	TCCTGATCTTGGAGGCATTT	59.629	123
c28389_g1_i2	(T)11	TTCCCTTTTCAACCCCTTCT	AGTGGGTGTGACTGTGGTGA	60.045	170
c28397_g1_i2	(A)12	GATCCAACAATCAGCAGACG	CACACACGTTCCCAGGTTC	59.988	205
c28400_g1_i1	(CAA)5	CATTGGCCATAGCAAGATCA	ATGGTTGCGAATTGGAAGAG	60.074	134
c28400_g2_i1	(T)14	GACCACGAGTTCTTCTTCGC	CATTCACACTTACTGAATTGCG	58.372	179
c28412_g1_i1	(T)11	TCTCCATTCGTTGTGGTTCA	AGTGAAGGATCGCCAGAGAA	59.95	265
c28415_g1_i1	(AC)7	TGGAAAAGAGGCATAAACGG	CAACCGGAATTACCACCAAC	60.088	164
c28416_g1_i1	(A)10	ACGGCATAAGCCAACCATAG	GGCAAGAGTATTGGGGTTCA	59.933	268
c28417_g1_i1	(A)10	CCGCAAGAAAACACAGAAGC	CTCTTCCACCTTCGCTATGC	59.978	179
c28417_g1_i1	(GA)6	GCATGAGATGATGGTATGCG	GTCCGACAGACTCTTGCTCC	59.993	233
c28421_g1_i2	(T)10	TCAGGTTAGCCTTTCCCTCC	TTCTTCTACGGCAACGGAAC	60.249	136
c28428_g1_i1	(A)11	GAGCAGAAAACTGAACCTTACAAA	CAATCAGCGAACAAAGCAAA	59.992	234
c28429_g1_i1	(TTTA)5	GGTTTGGTTACAATTTGTTTTGAA	CCGACGGTGATTTATGAAAGA	59.946	266
c28434_g1_i1	(T)10	CTTATCGATCACGGGGACAT	ATACAGCCAACCAGAATCGG	59.955	132
c28434_g1_i1	(CT)6	TAATCGGAAAGGTCCCACAC	ATCAAGATTCATCCAAGCGG	60.036	280
c28436_g2_i1	(TGT)5	AAAGGAGGCAAATGTGATCG	CCTCCTTCTGAACCACCAAA	60.081	228
c28436_g2_i1	(GT)7	ATGGGCGAATGAGAGAGAGA	TGCAAAATGCAAAACCTTCA	60.229	195
c28436_g2_i1	(AAG)5	TTTGGTGGTTCAGAAGGAGG	TCTCTCTCTCATTCGCCCAT	59.91	208
c28442_g2_i1	(A)11	TGCAGCATTTACCTCTGCAAT	TGGAACGGAGGAAGTATTCAA	59.555	203
c28443_g1_i1	(T)12	CGTGGACGGATTTATCTGGT	TGCTGCCATCCTAGAACTGA	59.547	267
c28455_g1_i1	(A)13	ATGGTCTTGGGTGGTTGAAA	CACCCCTCTTCTCTTTCGTG	59.837	132
c28464_g1_i1	(A)14	GGGTCTTCCGAGAAGGAATC	ATAACCATCGCCACCATCAT	60.043	209
c28464_g2_i1	(A)12	TTCAAAACTGGAGTTTCATCTCA	TTCCGGTTGATCCAATGTTT	60.17	249
c28482_g1_i1	(AAG)5	AAGAAGCAGTGGCTCGTGAT	TCCCTTCCTGCTTCTCTTCT	58.201	260
c28507_g1_i1	(ATC)6	AAGCTTTGGGGGAGTATTGG	GGCATCATGAGAAACAGGGT	59.934	152
c28514_g1_i1	(GGC)6	ATGCTCCCACTATGCACCTC	CACGCCAAACAACTCAAATG	60.149	254
c28519_g1_i2	(A)11	TCATGAACGGACGCATAAAA	TGCATCTTTTCCCTCTCTCA	58.515	107
c28519_g1_i2	(A)10	TCCATCCTCTCAAATCCCAC	GGGGGATGGTTATGTTTCCT	59.881	183
c28526_g2_i1	(A)10	GAAGGGAAAAGTGGCAAACA	AGGTTGAGGTGAGAGGGGTT	59.968	245
c28527_g1_i1	(A)10	ATCAACAACCTTGCCTCCAC	GGGCTCGATAATCGGTACAA	59.923	242
c28547_g1_i1	(TC)6	CCCTATCACTTGTTGGCGAT	AAGAACCGCAGGGGTAAGAT	59.962	258
c28547_g2_i1	(A)10	AACAAGAAGTTGCCGCTCAA	TTTTTAATGTGCGGCTTGTG	59.742	242
c28547_g2_i1	(AAAT)5	CGCAAAAGAAATCGAAGAGG	ACACGGTAGAGACAATGCCC	59.997	242
c28547_g2_i1	(TCT)5	GGGCATTGTCTCTACCGTGT	GGGTGATTTGATGTGGGAAC	60.034	116
c28549_g1_i1	(TC)6ct(TC)7	GAGGGTTGTTTGGTTGCTGT	AGGTGGAGGTGGTGAATCTG	59.962	258
c28550_g1_i1	(T)12	CGAGGTGTGGGTTTTTCAGT	ATCGGCAAATGTTGATGACA	59.931	158
c28550_g2_i1	(T)10	TGGATGAATGACCTGCAAAA	TCGTTGTGAAACTGTTACGGA	59.23	228
c28559_g1_i2	(T)10	GACCCTGGACAAATTAAACGA	TTATAAAAGGGCCGAGACGA	59.677	254
c28561_g1_i1	(GAA)6	TGGAGAGAAAAGGAGGCAAA	ACCGTTACCGGTTGTTCTTG	59.891	191
c28563_g2_i1	(A)10	TTGATGGGCACTCATCTCAA	GAAGCCTAATGGAAACACTTTG	57.94	186
c28568_g1_i2	(A)10	GGGCCTCTCTTAGGGATTTG	AGAAGTTTCGTCCCCTTCCC	61.706	278
c28576_g1_i1	(A)11	AAAGCCTTGTTTCATCCACG	GATCCATGCGCTGAGTGTTA	59.83	260
c28576_g1_i1	(CT)6	CCATTAACGCACTCCAACCT	ACCAAAAGGGGTGATGGTTT	60.455	229
c28578_g1_i1	(T)11	ATAGGTGAGGATCGGCATTG	TCTGGCCTAGTGTCTTCAAGC	59.63	270
c28582_g1_i1	(T)10	AGACCCTCTGATTTGGGACC	TCATGAAGCAACTTTTGGAGC	60.38	244
c28585_g1_i1	(T)12	TTGTTTTCAGGTGGCATTTG	GAGGGCGATACCATTTGAGA	60.036	232
c28587_g1_i4	(A)11	ATTTGGGTCGAAAAAGGGAC	CATTGCCACCATGTTTTCAT	59.251	201
c28591_g1_i1	(A)11	CCCGTTATTGTCAAAATCAAGC	CGTCCCTGTTGATCGTCTCT	60.261	242
c28594_g1_i1	(A)15	GCAACTCGGTTGGGAAATTA	ATTGCACATTGCAGATCAGA	57.771	129
c28610_g1_i1	(CA)6	GGTAAAACCACAAGCGAAGC	CCTCAAAGGAAGCGATGATT	59.269	145
c28615_g1_i1	(T)11	TCTTGGTTTGCTTCTGTGGA	ATGTGCAGGCATCCAATATG	59.38	245
c28625_g1_i2	(A)10	CAGCCTTCTTGATTTCCACC	CCCGTACCAACATAGTAGGGAA	60.122	232
c28628_g1_i1	(A)12	CCTCAAGTGCACATCATCGT	CTAACCCCGCTAAGACCTCC	60.089	227
c28646_g2_i1	(T)17	TCTCCAATTCTCCTTCGTGC	GACATGCATCGCCACAATAC	59.963	233
c28647_g1_i2	(AT)6	ATACCCAGCTCCAATGCAAC	CGGAATCATTCTATTCTGCGA	60.181	229
c28656_g1_i1	(A)10	GGAGTCAAGAACCCATTCCA	ATGTCAAACCATGCAGCAAA	60.119	236
c28662_g1_i1	(A)10	TCCCACATGATTTTTGAAGG	ACCATTTGTGTCATGGGTCA	59.656	262
c28683_g1_i1	(TC)7	TGAGAGGTATGAAGCATAACGTG	ATAGGCCCTTCCTTCCAAAA	59.903	258
c28683_g1_i1	(T)10	TTGTTGGTTTGCTCTGTTGC	TTGGGTGGTTTCCAAAAGTC	59.807	275
c28697_g1_i1	(T)10	CCCGTGAAAGAAAGAAGGGT	TCCACCACACAATTAACCCA	59.667	196
c28697_g1_i1	(T)11	TGGGTTAATTGTGTGGTGGA	AAAATCTAGCCAGCCAAGCA	59.982	203
c28706_g2_i1	(A)10	TCTCATTTTCTGTACCGGGC	TCCATGTCGACTCATGGTGT	59.962	268
c28715_g1_i1	(A)11	TTTCAAATTGATCCCATCCTC	GGAAGCTAACAAATGTTGCCA	60.124	272
c28718_g2_i1	(A)10	GCTCCCTAAAAAGTTTACATTCCT	GTTTGGTGGGATGAAAATCG	60.17	121
c2872_g2_i1	(AGT)6	AGAAGAAGCCACAGCTTCCA	CTCTTTTGACGCCACCGTAT	60.132	205
c28726_g1_i1	(A)10	TGGAGTCATCGAGAAATAACACA	CCCCTGCTATTAATTTGGCA	59.922	277
c28734_g1_i1	(A)13	GCGAATTGACCAAAGGAAGA	TCACACCTTCCACACTCTCG	59.864	221
c28735_g1_i1	(T)11	TGTGTCCAATGGTTGTGCTT	TTCTTCCGCTGCTATTCTCA	58.747	266
c28752_g2_i1	(CAT)6	TGTCGTCTACGACCTCACCA	ATGAACCAAACACAGGCACA	60.008	141
c28763_g2_i1	(ATG)5	GCAGAGTCACCGATCAACAA	TCGAAATGAAAAATGCTGCT	58.508	279
c28781_g1_i2	(TGT)6	TGATTTCACACCTCTTCTTTTCC	TGTCCATGGAGATCGAATCA	60.006	262
c28792_g1_i1	(GAA)6	TTGTCCATGGCGATCTTGTA	CGCTCTCGTTTCTCAACTCC	60.134	135
c28794_g1_i1	(T)11	TTTCACGTCACATGGAAACC	AAAAACAGTAACCAAAACCAAACT	57.447	279
c28797_g1_i1	(A)10	GTCGCAACGTAGAAGGCAAT	GCTCATCCAAGCTTTTCAGG	59.955	221
c28801_g1_i1	(A)10	CCGATATCATCTAGGGCGAA	TCGCCCTCTAAACCTGACTC	59.43	261
c28808_g1_i1	(T)11	TTGCCACAGTGCTTAGTTGG	CCCCTGCACCAAACTCATA	59.506	220
c28808_g1_i2	(T)11	TTGCCACAGTGCTTAGTTGG	CCCCTGCACCAAACTCATA	59.506	220
c28817_g2_i1	(A)10	TTTGTGATTATTTGAAGGACAAACA	GCTGGATAATGGGACTTGGA	59.894	279
c28837_g2_i2	(CT)6	AACAAACGACCACTCCGAAC	GCCAGGAGGAGAGTGAGTTG	59.986	181
c28840_g1_i1	(AG)7	CAATTCAGCAACTCCCATGA	CGGTGTCGGCATAATAGTCA	59.566	277
c28840_g1_i1	(TC)6	TTAGGCATGACGAAAGGGAC	TGCAGATCCGTTAGGTTTGA	59.272	146
c28856_g1_i1	(TGA)6	AGACCGTTCAGGAGCTTCAA	CGAAATTCGAAAAGCGAGAC	59.96	240
c28856_g1_i1	(CAC)5	CCCTTTGGCATCACTCATCT	AGAAGAGGGTCTTGGGGAAA	60.045	258
c28858_g1_i2	(A)10	TGTCGATTCTGTGATCCCAAT	AACTGGTTCCTTCCGCTTTC	60.61	202
c2886_g1_i1	(TC)6	TCCCTCTGGGATCTCAACAC	CCCTTCAGTTGTGATGCCTT	60.111	205
c28863_g3_i1	(CA)7	AGAAGATGACGTGCACAACG	TTGGCCCTGCTTTATCTGAG	60.344	259
c28866_g1_i2	(T)11	AGGTGCTTGCATTCTTGCTT	TGGTGAGTGTTGTGGAAGGT	58.992	155
c28866_g1_i2	(CCA)5	CCATCATCGAACCCTCCTAA	GCGGTGACCTTGTTGAGTTT	60.156	184
c28866_g1_i2	(T)12	TTGGGTGCTCCATTATGTCA	AAACCAATGCCTCAGGTGTC	59.973	224
c2888_g1_i1	(A)10	CCATAACTCGTCCACTACGG	CGAGTGTTTGGCAACTGATG	60.301	126
c2888_g1_i1	(T)10	TCTTTTCCTTCCTTTTCGTCA	CAAGCTTCTCACTCCCTCCTT	60.002	271
c28880_g1_i1	(TG)8	GCTTTGCCAACAATGTCTGA	AGTTGAAAAGTGGAACCCCC	60.204	221
[truncated: 13,323 more rows]
